# Supplementary material for: Serine 25 phosphorylation inhibits RIPK1 kinase-dependent cell death in models of infection and inflammation
Source: Nat Commun. 2019 Apr 15;10:1729. doi: 10.1038/s41467-019-09690-0 (PMC6465317; doi:10.1038/s41467-019-09690-0)
Supplement: Supplementary file 4 — Supplementary Data 1 [file 41467_2019_9690_MOESM4_ESM.xlsx]

## Sheet: Table
Proteins	Protein names	Gene names	Positions within proteins	Amino acid	log10.Intensity	Score	PEP	Localization.prob	Multiplicity	log2.WT	log2.DKO	log2.WT.vs.DKO
Q6P542	ATP-binding cassette sub-family F member 1	Abcf1	103	S	6.73531	70.174	1.03566e-05	0.793859	___1	20.9367	21.7095	-0.77284
Q6P542	ATP-binding cassette sub-family F member 1	Abcf1	107	S	7.20623	143.91	1.58212e-32	0.999996	___1	22.5309	23.2561	-0.7252
Q6P542	ATP-binding cassette sub-family F member 1	Abcf1	194	S	7.58448	209.46	1.2157e-91	1	___1	23.9568	24.3996	-0.44279
Q8K4G5	Actin-binding LIM protein 1	Ablim1	496	S	6.42495	48.907	0.00196658	0.829061	___1	20.0613	20.5789	-0.51762
Q8K4G5	Actin-binding LIM protein 1	Ablim1	475	S	6.87629	67.645	2.54979e-05	0.996535	___1	22.652	19.8281	2.82385
Q7TPR4;Q9JI91;O88990;P57780	Alpha-actinin-1;Alpha-actinin-2;Alpha-actinin-3;Alpha-actinin-4	Actn1;Actn2;Actn3;Actn4	140;147;153;160	S	5.88434	75.548	2.28942e-06	0.995762	___1	19.5473	NaN	WT
Q9QYB5	Gamma-adducin	Add3	677	S	7.14411	83.236	4.02228e-07	0.847585	___2	23.324	21.7114	1.61265
Q9QYB5	Gamma-adducin	Add3	681	S	7.5461	83.236	2.89957e-08	0.937155	___1	23.5371	23.1106	0.42644
Q9QYB5	Gamma-adducin	Add3	681	S	7.5461	83.236	2.89957e-08	0.937155	___2	23.324	21.7114	1.61265
Q505D1	Serine/threonine-protein phosphatase 6 regulatory ankyrin repeat subunit A	Ankrd28	1011	S	6.56295	59.294	0.00054967	0.979848	___1	19.7726	21.3961	-1.62354
Q9Z1T1	AP-3 complex subunit beta-1	Ap3b1	276	S	6.37894	66.022	0.000123104	0.996383	___1	NaN	21.1904	DKO
O54774	AP-3 complex subunit delta-1	Ap3d1	760	S	7.01799	155.49	1.18328e-38	0.996386	___1	20.6146	22.5108	-1.89616
Q60875	Rho guanine nucleotide exchange factor 2	Arhgef2	174	S	7.14566	136.81	1.00725e-26	0.880974	___1	21.6428	21.8156	-0.17278
Q60875	Rho guanine nucleotide exchange factor 2	Arhgef2	646	S	7.78127	94.673	9.48912e-08	0.999999	___1	25.1348	24.4918	0.64302
Q9D898	Actin-related protein 2/3 complex subunit 5-like protein	Arpc5l	64	S	7.24494	142.58	2.49551e-27	1	___1	22.7655	21.235	1.5305
Q61687	Transcriptional regulator ATRX	Atrx	590	S	6.63345	71.08	0.000128037	0.816499	___1	21.5931	20.1159	1.47718
O70305	Ataxin-2	Atxn2	710	T	7.03133	65.842	0.00973235	0.999849	___1	22.2553	22.4532	-0.19786
Q7TQH0	Ataxin-2-like protein	Atxn2l	597	S	6.57598	96.016	3.39961e-12	0.927315	___1	21.1165	20.5101	0.60641
Q7TQH0	Ataxin-2-like protein	Atxn2l	505	T	6.71669	70.089	0.00490452	0.968044	___1	20.8967	21.6347	-0.73793
Q7TQH0	Ataxin-2-like protein	Atxn2l	109	S	5.94656	49.768	0.00126167	0.999574	___1	19.754	NaN	WT
Q9QYP6	5-azacytidine-induced protein 2	Azi2	314	S	6.58691	90.385	2.09403e-10	0.821419	___1	NaN	21.8813	DKO
Q9QYP6	5-azacytidine-induced protein 2	Azi2	331	S	6.54583	70.889	0.000242534	0.956809	___1	20.8857	20.5886	0.29712
O88379	Bromodomain adjacent to zinc finger domain protein 1A	Baz1a	732	T	7.10154	121.25	8.40659e-23	0.999989	___1	22.0584	22.9788	-0.92035
Q8K019	Bcl-2-associated transcription factor 1	Bclaf1	198	S	7.33622	76.294	3.39825e-08	0.783111	___1	23.4025	23.3376	0.06494
Q8K019	Bcl-2-associated transcription factor 1	Bclaf1	383	S	7.43088	80.067	9.53528e-09	0.8061	___1	23.0341	23.8422	-0.80812
Q8K019	Bcl-2-associated transcription factor 1	Bclaf1	656	S	8.22614	114.87	4.37294e-13	0.999973	___1	23.6675	23.8945	-0.22697
Q8K019	Bcl-2-associated transcription factor 1	Bclaf1	529	S	7.85837	67.234	0.00103085	0.99999	___1	24.0085	25.7207	-1.71225
Q8K019	Bcl-2-associated transcription factor 1	Bclaf1	494	S	6.61604	61.344	0.00157464	1	___1	20.0851	21.5254	-1.44033
Q8K019	Bcl-2-associated transcription factor 1	Bclaf1	510	S	7.82018	214.42	9.73355e-90	1	___1	24.6312	25.2575	-0.62631
Q8K019	Bcl-2-associated transcription factor 1	Bclaf1	177	S	8.12454	247.73	3.061e-125	1	___1	25.8732	26.0964	-0.22313
Q8K019	Bcl-2-associated transcription factor 1	Bclaf1	395	S	7.91703	152.47	6.11371e-42	1	___1	23.9379	23.9901	-0.05219
O88700	Bloom syndrome protein homolog	Blm	1301	S	6.40164	54.103	0.000727887	0.998553	___1	21.2658	NaN	WT
Q8R149	BUD13 homolog	Bud13	148	S	7.30118	56.569	0.00105066	1	___2	21.0554	22.9147	-1.85931
Q8R149	BUD13 homolog	Bud13	144	T	7.30118	56.569	0.00105066	1	___2	21.0554	22.9147	-1.85931
B2RQC6	CAD protein;Glutamine-dependent carbamoyl-phosphate synthase;Aspartate carbamoyltransferase;Dihydroorotase	Cad	1859	S	7.7136	96.379	2.00526e-10	1	___1	24.352	23.0224	1.32956
Q8C1B1	Calmodulin-regulated spectrin-associated protein 2	Camsap2	1291	S	6.36331	91.355	3.98099e-08	0.828737	___1	19.6648	20.4944	-0.82961
Q8C1B1	Calmodulin-regulated spectrin-associated protein 2	Camsap2	1120	S	7.05077	76.294	2.48381e-08	0.99236	___1	21.0628	23.1094	-2.04656
Q8C1B1	Calmodulin-regulated spectrin-associated protein 2	Camsap2	439	S	7.1854	140.46	6.26011e-27	0.999723	___1	22.5834	23.108	-0.52461
P35564	Calnexin	Canx	582	S	7.45139	126.16	9.92752e-19	1	___1	24.039	23.3958	0.64316
P47753	F-actin-capping protein subunit alpha-1	Capza1	9	S	6.60062	54.281	0.000946577	1	___1	21.9268	NaN	WT
P47754	F-actin-capping protein subunit alpha-2	Capza2	9	S	6.45289	97.797	7.64695e-09	1	___1	20.7208	20.0808	0.64001
Q8K3W3	Protein CASC3	Casc3	263	S	6.90518	43.946	0.00242105	0.777386	___1	22.2261	21.5789	0.64719
Q8K3W3	Protein CASC3	Casc3	145	S	7.09854	62.364	1.86521e-05	0.971239	___1	22.9717	22.043	0.92871
Q9D1C2	Protein chibby homolog 1	Cby1	20	S	6.81863	75.018	2.21979e-05	0.93237	___1	22.41	19.9502	2.45982
Q5SNZ0	Girdin	Ccdc88a	1704	S	7.07478	68.329	6.03518e-05	0.95587	___1	21.5048	22.1194	-0.61457
O88874	Cyclin-K	Ccnk	329	S	6.18099	58.32	0.00138253	0.999779	___1	19.6162	19.4442	0.17206
O88874	Cyclin-K	Ccnk	341	S	6.80287	81.448	0.00017685	1	___1	21.916	21.1912	0.72484
P11440;Q80YP0;P97377	Cyclin-dependent kinase 1;Cyclin-dependent kinase 3;Cyclin-dependent kinase 2	Cdk1;Cdk3;Cdk2	15;15;15	Y	7.2085	96.113	4.50972e-08	0.999586	___1	22.5344	21.1309	1.40355
P11440;Q80YP0;P97377	Cyclin-dependent kinase 1;Cyclin-dependent kinase 3;Cyclin-dependent kinase 2	Cdk1;Cdk3;Cdk2	15;15;15	Y	7.2085	96.113	4.50972e-08	0.999586	___2	22.4651	20.9322	1.53293
P11440;Q80YP0;P97377	Cyclin-dependent kinase 1;Cyclin-dependent kinase 3;Cyclin-dependent kinase 2	Cdk1;Cdk3;Cdk2	14;14;14	T	6.89157	63.185	0.000384372	0.99999	___2	22.4651	20.9322	1.53293
Q14AX6	Cyclin-dependent kinase 12	Cdk12	1079	S	6.68303	49.621	0.00232443	1	___1	20.7119	21.5649	-0.85303
Q69ZA1	Cyclin-dependent kinase 13	Cdk13	384	S	6.62577	54.253	0.000800451	0.992137	___1	21.2437	20.7318	0.51189
Q69ZA1	Cyclin-dependent kinase 13	Cdk13	871	T	7.5008	212.95	7.21776e-89	0.999998	___1	24.1843	23.5889	0.59548
Q69ZA1	Cyclin-dependent kinase 13	Cdk13	1245	T	7.57303	149.32	7.36944e-36	1	___1	23.9252	23.5347	0.39055
Q8K389	CDK5 regulatory subunit-associated protein 2	Cdk5rap2	485	S	6.55317	94.281	1.87782e-10	0.949945	___1	20.2848	21.1312	-0.84641
Q6A065	Centrosomal protein of 170 kDa	Cep170	1102	S	7.20577	143.99	1.12437e-27	0.996786	___1	22.6224	23.1953	-0.57285
P18760	Cofilin-1	Cfl1	3	S	8.72249	71.98	4.11915e-05	1	___1	28.5993	26.8083	1.79099
Q6AW69	Cingulin-like protein 1	Cgnl1	199	S	6.52259	54.008	0.000441965	0.97936	___2	21.6676	NaN	WT
Q6AW69	Cingulin-like protein 1	Cgnl1	284	S	7.01783	109.28	2.05122e-13	1	___1	23.3127	NaN	WT
Q922J3	CAP-Gly domain-containing linker protein 1	Clip1	194	S	7.95976	187.73	5.6533e-62	0.999985	___1	23.9344	23.7239	0.21046
Q922J3	CAP-Gly domain-containing linker protein 1	Clip1	194	S	7.95976	187.73	5.6533e-62	0.999985	___3	24.2351	23.9428	0.29233
Q922J3	CAP-Gly domain-containing linker protein 1	Clip1	194	S	7.95976	187.73	5.6533e-62	0.999985	___2	23.173	21.3072	1.86579
Q922J3	CAP-Gly domain-containing linker protein 1	Clip1	199	S	8.14854	150.17	2.00739e-40	0.999995	___3	24.2351	23.9428	0.29233
Q922J3	CAP-Gly domain-containing linker protein 1	Clip1	199	S	8.14854	150.17	2.00739e-40	0.999995	___2	23.173	22.4048	0.76826
Q922J3	CAP-Gly domain-containing linker protein 1	Clip1	199	S	8.14854	150.17	2.00739e-40	0.999995	___1	22.6994	NaN	WT
Q922J3	CAP-Gly domain-containing linker protein 1	Clip1	203	S	8.22126	165.96	1.61028e-52	1	___3	24.2351	23.9428	0.29233
Q922J3	CAP-Gly domain-containing linker protein 1	Clip1	203	S	8.22126	165.96	1.61028e-52	1	___1	23.8989	23.2825	0.61643
Q922J3	CAP-Gly domain-containing linker protein 1	Clip1	203	S	8.22126	165.96	1.61028e-52	1	___2	25.0305	24.2664	0.76411
Q922J3;Q9Z0H8	CAP-Gly domain-containing linker protein 1;CAP-Gly domain-containing linker protein 2	Clip1;Clip2	347;353	S	7.11744	113.54	9.80665e-14	0.997778	___1	22.5948	22.6909	-0.0961
Q5NBX1	Protein cordon-bleu	Cobl	272	S	6.95017	143.91	6.85356e-30	0.999649	___1	NaN	23.088	DKO
Q5NBX1	Protein cordon-bleu	Cobl	1128	S	6.4081	48.677	0.0145896	0.999977	___1	NaN	21.2873	DKO
P26231	Catenin alpha-1	Ctnna1	641	S	6.70509	184.2	5.317e-64	1	___1	20.6387	21.7133	-1.07457
Q60598	Src substrate cortactin	Cttn	407	S	7.36361	67.71	1.79e-07	0.999773	___3	23.841	19.6323	4.20863
Q60598	Src substrate cortactin	Cttn	407	S	7.36361	67.71	1.79e-07	0.999773	___2	21.7257	NaN	WT
Q60598	Src substrate cortactin	Cttn	405	S	7.50275	149.59	2.00181e-48	0.999974	___3	21.4536	19.8128	1.64074
Q60598	Src substrate cortactin	Cttn	405	S	7.50275	149.59	2.00181e-48	0.999974	___2	21.976	NaN	WT
Q60598	Src substrate cortactin	Cttn	401	T	7.75367	149.59	2.00181e-48	0.999998	___3	23.841	19.6323	4.20863
Q60598	Src substrate cortactin	Cttn	401	T	7.75367	149.59	2.00181e-48	0.999998	___2	23.1094	NaN	WT
Q80TQ2	Ubiquitin carboxyl-terminal hydrolase CYLD	Cyld	543	S	6.39435	41.695	0.00698604	0.999855	___1	21.0126	18.4733	2.53927
Q91XC8	Death-associated protein 1	Dap	3	S	7.1994	45.207	0.00246928	0.778543	___1	22.9319	22.8997	0.03216
Q9QXS6	Drebrin	Dbn1	394	T	6.65543	92.913	4.64163e-11	0.781818	___1	21.8533	19.4856	2.36773
Q9QXS6	Drebrin	Dbn1	387	S	6.52035	79.69	8.52655e-08	0.821746	___1	21.6601	NaN	WT
Q9QXS6	Drebrin	Dbn1	142	S	8.41384	94.309	6.82328e-09	0.998838	___1	27.5234	25.9851	1.53828
Q9JIK5	Nucleolar RNA helicase 2	Ddx21	118	S	7.70264	180.86	1.18424e-63	1	___1	22.8114	21.2163	1.59511
Q9ESV0	ATP-dependent RNA helicase DDX24	Ddx24	288	S	7.40442	205.52	1.01417e-88	1	___1	24.1561	22.6719	1.48418
Q9ESV0	ATP-dependent RNA helicase DDX24	Ddx24	80	S	6.91379	169.6	8.29289e-52	1	___1	22.9671	NaN	WT
Q9CWX9	Probable ATP-dependent RNA helicase DDX47	Ddx47	9	S	6.15403	59.614	9.10178e-06	0.928051	___1	20.4432	NaN	WT
Q99MJ9	ATP-dependent RNA helicase DDX50	Ddx50	85	S	5.62249	66.004	0.000854198	0.826419	___1	NaN	18.6775	DKO
Q6ZPL9	ATP-dependent RNA helicase DDX55	Ddx55	594	S	6.12054	40.137	0.00400932	0.981101	___1	NaN	20.332	DKO
Q8K4R9	Disks large-associated protein 5	Dlgap5	328	S	6.34191	68.171	0.000637884	0.999999	___1	19.8534	20.2536	-0.40019
P54103	DnaJ homolog subfamily C member 2;DnaJ homolog subfamily C member 2, N-terminally processed	Dnajc2	49	S	7.00864	121.41	2.49887e-19	0.998248	___2	22.9877	20.8448	2.14289
P54103	DnaJ homolog subfamily C member 2;DnaJ homolog subfamily C member 2, N-terminally processed	Dnajc2	47	S	7.31273	123.4	2.49887e-19	0.999754	___1	22.6715	21.8053	0.86622
P54103	DnaJ homolog subfamily C member 2;DnaJ homolog subfamily C member 2, N-terminally processed	Dnajc2	47	S	7.31273	123.4	2.49887e-19	0.999754	___2	22.9877	20.8448	2.14289
P13864	DNA (cytosine-5)-methyltransferase 1	Dnmt1	717	S	6.54271	146.39	6.14158e-35	0.998425	___1	20.4654	20.9611	-0.49563
Q8R1A4	Dedicator of cytokinesis protein 7	Dock7	910	S	7.26937	84.041	1.27726e-08	0.84804	___3	23.1292	23.1672	-0.03794
Q8R1A4	Dedicator of cytokinesis protein 7	Dock7	30	S	6.64051	63.46	0.000114802	0.924377	___1	21.3334	20.7207	0.61269
Q8R1A4	Dedicator of cytokinesis protein 7	Dock7	180	S	6.81855	64.224	0.000682628	0.959448	___1	20.6211	NaN	WT
Q8R1A4	Dedicator of cytokinesis protein 7	Dock7	900	S	7.82061	208.89	2.39612e-95	0.977656	___1	23.1134	22.6229	0.4905
Q8R1A4	Dedicator of cytokinesis protein 7	Dock7	900	S	7.82061	208.89	2.39612e-95	0.977656	___3	23.1292	22.0093	1.11997
Q8R1A4	Dedicator of cytokinesis protein 7	Dock7	900	S	7.82061	208.89	2.39612e-95	0.977656	___2	24.6674	23.3358	1.33163
Q8R1A4	Dedicator of cytokinesis protein 7	Dock7	1420	S	7.26538	137.38	4.64684e-32	0.982116	___1	21.6504	23.5005	-1.85
Q8R1A4	Dedicator of cytokinesis protein 7	Dock7	1422	S	6.88459	78.976	6.32157e-08	0.982531	___1	22.8701	NaN	WT
Q8R1A4	Dedicator of cytokinesis protein 7	Dock7	1382	S	7.68219	90.05	7.83746e-09	0.997871	___1	23.6438	23.5183	0.12551
Q8R1A4	Dedicator of cytokinesis protein 7	Dock7	929	S	7.10551	102.33	4.60667e-09	0.999616	___1	22.9939	22.0682	0.92569
Q8R1A4	Dedicator of cytokinesis protein 7	Dock7	888	S	7.58314	74.296	3.29654e-05	0.999953	___1	23.8964	24.4349	-0.53849
Q8R1A4	Dedicator of cytokinesis protein 7	Dock7	1428	S	7.26827	184.2	9.52067e-61	1	___1	23.2427	23.0395	0.20328
Q9R0P5	Destrin	Dstn	3	S	7.94512	164.53	1.37477e-47	1	___1	25.931	24.5259	1.4051
Q6PDL0	Cytoplasmic dynein 1 light intermediate chain 2	Dync1li2	194	S	6.52123	43.841	0.000911762	0.999848	___1	20.6317	20.6937	-0.06196
Q9Z188;Q61214	Dual specificity tyrosine-phosphorylation-regulated kinase 1B;Dual specificity tyrosine-phosphorylation-regulated kinase 1A	Dyrk1b;Dyrk1a	273;321	Y	6.90678	109.71	8.42381e-14	0.999926	___1	22.9438	NaN	WT
P57776	Elongation factor 1-delta	Eef1d	133	S	8.29157	122.79	7.37101e-25	0.99996	___1	23.0169	22.6485	0.36846
P57776	Elongation factor 1-delta	Eef1d	162	S	8.9196	202.68	1.91251e-87	1	___1	21.1813	19.3107	1.87054
Q03963	Interferon-induced, double-stranded RNA-activated protein kinase	Eif2ak2	163	S	6.65649	68.657	0.000495873	1	___1	22.1124	NaN	WT
Q8CHW4	Translation initiation factor eIF-2B subunit epsilon	Eif2b5	540	S	6.98035	73.927	6.3273e-05	1	___1	21.8933	22.433	-0.53968
Q99L45	Eukaryotic translation initiation factor 2 subunit 2	Eif2s2	2	S	8.43807	161.82	1.98582e-47	1	___1	24.6744	25.5505	-0.87607
P23116	Eukaryotic translation initiation factor 3 subunit A	Eif3a	584	S	6.35965	44.511	0.00784924	1	___1	20.2041	20.0441	0.16
Q8JZQ9	Eukaryotic translation initiation factor 3 subunit B	Eif3b	75	S	7.80167	76.415	3.80255e-09	0.920368	___2	25.211	24.5463	0.66466
Q8JZQ9	Eukaryotic translation initiation factor 3 subunit B	Eif3b	79	S	7.80167	76.415	3.80255e-09	0.979882	___2	25.211	24.5463	0.66466
Q8R1B4	Eukaryotic translation initiation factor 3 subunit C	Eif3c	39	S	7.98009	189.52	1.42936e-61	1	___1	25.3101	24.7293	0.58086
Q8BGD9	Eukaryotic translation initiation factor 4B	Eif4b	459	S	7.37105	76.049	6.05067e-08	0.962337	___1	23.9166	22.8696	1.04698
Q8BGD9	Eukaryotic translation initiation factor 4B	Eif4b	406	S	6.76719	61.161	0.00118355	1	___1	21.6699	21.2615	0.40835
Q6NZJ6	Eukaryotic translation initiation factor 4 gamma 1	Eif4g1	1231	S	7.21648	83.692	1.7628e-05	0.999971	___1	23.5945	21.8559	1.73856
Q05D44	Eukaryotic translation initiation factor 5B	Eif5b	137	S	7.84903	119.45	7.61929e-26	0.988177	___1	24.1896	24.8337	-0.64406
Q05D44	Eukaryotic translation initiation factor 5B	Eif5b	215	S	8.03161	120.23	7.50558e-22	0.999961	___1	24.6954	26.2605	-1.56511
Q05D44	Eukaryotic translation initiation factor 5B	Eif5b	114	S	7.85049	343.85	4.97587e-300	1	___1	24.4823	24.9811	-0.49879
Q9WV92	Band 4.1-like protein 3;Band 4.1-like protein 3, N-terminally processed	Epb41l3	495	T	6.67542	101.17	3.61938e-10	0.984753	___1	21.9036	19.6325	2.27112
P58468	Protein FAM207A	Fam207a	38	S	6.29667	47.75	0.00131858	1	___1	20.9171	NaN	WT
Q80XP8	Protein FAM76B	Fam76b	193	S	7.2334	146.3	7.05521e-29	0.999902	___1	23.2794	22.7257	0.55373
Q148V8	Protein FAM83H	Fam83h	871	S	7.19739	109.48	1.77098e-12	0.999855	___1	23.3985	22.1634	1.23509
F8VPU2	FERM, RhoGEF and pleckstrin domain-containing protein 1	Farp1	24	T	8.00604	192.21	3.72466e-73	0.930401	___1	25.393	25.7731	-0.38017
F8VPU2	FERM, RhoGEF and pleckstrin domain-containing protein 1	Farp1	892	S	6.65395	104.96	1.3254e-23	0.962036	___1	19.728	21.7952	-2.06716
F8VPU2	FERM, RhoGEF and pleckstrin domain-containing protein 1	Farp1	373	S	6.65295	64.275	4.90559e-05	0.998759	___1	20.3637	21.5861	-1.22238
F8VPU2	FERM, RhoGEF and pleckstrin domain-containing protein 1	Farp1	427	S	7.9702	183.06	1.75284e-61	1	___1	23.7215	24.6577	-0.93618
Q6P6L0	Filamin A-interacting protein 1-like	Filip1l	1047	S	6.59852	65.184	4.44842e-05	0.911746	___1	21.9198	NaN	WT
Q6P6L0	Filamin A-interacting protein 1-like	Filip1l	789	S	7.53952	107.46	1.69468e-12	1	___1	24.3847	23.6017	0.78296
Q9D824	Pre-mRNA 3'-end-processing factor FIP1	Fip1l1	235	S	6.84109	90.412	1.02033e-07	0.973699	___1	21.749	21.7019	0.04706
Q8BTM8	Filamin-A	Flna	16	S	6.97689	128.38	2.28452e-22	0.973185	___1	22.6893	21.3743	1.31499
Q8BTM8	Filamin-A	Flna	2336	T	6.41732	51.225	0.00160602	0.991394	___1	20.3329	20.3027	0.03013
Q8BTM8	Filamin-A	Flna	1459	S	7.92315	155.06	2.91265e-36	1	___1	22.2846	22.065	0.21964
Q8BTM8	Filamin-A	Flna	2152	S	8.09423	134.66	1.36888e-29	1	___1	25.9534	25.2675	0.68585
Q8BTM8	Filamin-A	Flna	1084	S	7.50296	159.77	1.12054e-38	1	___1	24.459	23.0654	1.39352
Q80X90	Filamin-B	Flnb	1505	S	6.74792	97.45	2.65882e-08	1	___1	22.0949	20.0912	2.00371
Q8VHX6	Filamin-C	Flnc	2234	S	7.28504	55.66	0.00271142	0.996659	___1	20.5835	19.1566	1.42693
P97855	Ras GTPase-activating protein-binding protein 1	G3bp1	231	S	8.39466	118.05	8.90157e-22	0.96538	___1	26.5117	27.1837	-0.67193
P97855	Ras GTPase-activating protein-binding protein 1	G3bp1	149	S	6.46477	69.551	9.25084e-07	0.997942	___1	20.4757	20.4754	0.0003
Q3TFK5	G patch domain-containing protein 4	Gpatch4	258	S	7.17797	165.47	1.41266e-51	0.999923	___1	23.625	NaN	WT
Q9Z0R0	Serine/threonine-protein kinase haspin	Gsg2	379	T	6.36741	68.972	0.00193223	0.823112	___1	19.9742	20.3104	-0.3362
P13020;CON__Q3SX14	Gelsolin	Gsn	376;377	S	5.80212	51.524	0.000915412	0.896305	___1	19.2742	NaN	WT
P13020;CON__Q3SX14	Gelsolin	Gsn	384;385	T	5.80295	46.953	0.0132334	0.900057	___1	19.277	NaN	WT
Q99ME9	Nucleolar GTP-binding protein 1	Gtpbp4	578	S	7.10992	106.79	1.42896e-12	1	___1	22.9518	22.1847	0.76709
Q9Z2V5	Histone deacetylase 6	Hdac6	43	S	6.84797	129.88	3.93161e-20	0.812146	___1	22.5046	20.0637	2.44095
Q9Z2V5	Histone deacetylase 6	Hdac6	21	S	6.83886	61.361	5.08268e-05	0.999092	___1	22.3087	20.7015	1.60718
P51859	Hepatoma-derived growth factor	Hdgf	165	S	7.31919	130.27	1.12562e-18	1	___1	23.4094	20.7333	2.67607
P43275	Histone H1.1	Hist1h1a	2	S	6.96936	104.38	1.27749e-15	0.949515	___1	21.7188	18.5533	3.16545
P43276	Histone H1.5	Hist1h1b	2	S	7.47542	105.79	1.14025e-15	0.963345	___1	22.8546	23.9738	-1.1192
P43276	Histone H1.5	Hist1h1b	2	S	7.47542	105.79	1.14025e-15	0.963345	___2	21.9189	20.8251	1.09384
P43276	Histone H1.5	Hist1h1b	18	S	9.34282	263.5	5.73752e-167	1	___1	26.5518	26.7352	-0.18335
P43276	Histone H1.5	Hist1h1b	18	S	9.34282	263.5	5.73752e-167	1	___2	21.9189	20.8251	1.09384
P43277	Histone H1.3	Hist1h1d	2	S	7.18515	103.41	1.37242e-15	0.83434	___1	NaN	23.8685	DKO
P43277	Histone H1.3	Hist1h1d	18	T	8.32085	146.04	1.23469e-33	1	___1	21.6105	22.4852	-0.87465
P43277;P15864	Histone H1.3;Histone H1.2	Hist1h1d;Hist1h1c	37;36	S	6.73369	61.477	0.000180459	0.998626	___1	21.2568	21.4728	-0.21595
P43274	Histone H1.4	Hist1h1e	2	S	7.45335	83.423	4.97145e-08	0.837539	___1	23.7382	23.7805	-0.04227
P43274	Histone H1.4	Hist1h1e	18	T	8.95013	186.24	8.83925e-65	1	___1	NaN	23.5271	DKO
P18608	Non-histone chromosomal protein HMG-14	Hmgn1	87	S	6.96813	100.33	1.82852e-15	0.99822	___1	19.1086	23.0571	-3.94851
P49312	Heterogeneous nuclear ribonucleoprotein A1;Heterogeneous nuclear ribonucleoprotein A1, N-terminally processed	Hnrnpa1	6	S	8.38853	132.65	1.48926e-26	0.999792	___1	22.8128	22.8775	-0.06471
Q8BG05	Heterogeneous nuclear ribonucleoprotein A3	Hnrnpa3	359	S	7.63531	189.88	3.13625e-70	0.98812	___1	24.4913	24.2243	0.26702
Q9Z204	Heterogeneous nuclear ribonucleoproteins C1/C2	Hnrnpc	229	S	6.97178	99.344	1.08118e-09	0.998514	___1	21.8884	21.49	0.39838
P70333;O35737	Heterogeneous nuclear ribonucleoprotein H2;Heterogeneous nuclear ribonucleoprotein H;Heterogeneous nuclear ribonucleoprotein H, N-terminally processed	Hnrnph2;Hnrnph1	104;104	S	7.32642	136.02	1.23054e-28	0.999963	___1	23.5722	23.0578	0.51434
P61979	Heterogeneous nuclear ribonucleoprotein K	Hnrnpk	284	S	6.49872	76.927	1.15959e-05	1	___1	21.0489	19.9076	1.14135
Q3TEA8	Heterochromatin protein 1-binding protein 3	Hp1bp3	513	S	6.43037	47.039	0.00673527	0.919749	___1	20.8504	19.6153	1.23506
Q3TEA8	Heterochromatin protein 1-binding protein 3	Hp1bp3	51	T	6.92746	93.478	9.87406e-08	0.989432	___1	21.7304	22.2485	-0.5181
P07901	Heat shock protein HSP 90-alpha	Hsp90aa1	263	S	7.36903	121.02	4.86828e-26	1	___1	23.741	23.1595	0.58146
Q61699	Heat shock protein 105 kDa	Hsph1	810	S	7.15281	62.466	0.000915186	1	___1	22.4854	22.9925	-0.50711
Q7TMY8	E3 ubiquitin-protein ligase HUWE1	Huwe1	1907	S	6.87752	107.98	1.33788e-13	0.999708	___1	22.2815	21.2212	1.06024
Q6ZPR6	Inhibitor of Bruton tyrosine kinase	Ibtk	1046	S	6.85953	90.084	4.57619e-12	0.999479	___1	21.7926	21.7811	0.01156
E9Q286	Little elongation complex subunit 1	Ice1	1677	S	6.11968	51.495	0.0015216	0.794571	___1	19.6697	18.8826	0.7871
E9Q286	Little elongation complex subunit 1	Ice1	676	S	6.80551	108.14	1.31456e-13	0.876941	___1	22.253	20.4086	1.84439
O88477	Insulin-like growth factor 2 mRNA-binding protein 1	Igf2bp1	181	S	7.1407	111.81	7.46086e-13	1	___1	NaN	23.7209	DKO
Q5SF07	Insulin-like growth factor 2 mRNA-binding protein 2	Igf2bp2	161	S	6.28244	50.358	0.000769276	0.760167	___1	20.8698	NaN	WT
Q5SF07	Insulin-like growth factor 2 mRNA-binding protein 2	Igf2bp2	162	S	7.40161	107.78	3.81619e-16	0.855518	___1	19.6403	22.4482	-2.80789
Q5SF07	Insulin-like growth factor 2 mRNA-binding protein 2	Igf2bp2	162	S	7.40161	107.78	3.81619e-16	0.855518	___2	20.5388	20.8688	-0.33007
Q5SF07	Insulin-like growth factor 2 mRNA-binding protein 2	Igf2bp2	164	S	7.3886	126.02	2.80881e-22	0.985559	___1	20.6539	23.5721	-2.91821
Q5SF07	Insulin-like growth factor 2 mRNA-binding protein 2	Igf2bp2	164	S	7.3886	126.02	2.80881e-22	0.985559	___2	20.5388	20.8688	-0.33007
Q9CPN8	Insulin-like growth factor 2 mRNA-binding protein 3	Igf2bp3	165	S	7.62248	128.38	1.20255e-24	1	___1	20.7678	25.0777	-4.30992
P40694	DNA-binding protein SMUBP-2	Ighmbp2	800	S	6.79908	58.434	8.91372e-06	0.992445	___1	20.549	22.1832	-1.63421
O88522	NF-kappa-B essential modulator	Ikbkg	380	S	6.66074	72.898	7.57384e-05	1	___1	22.1265	NaN	WT
Q920Q8	Influenza virus NS1A-binding protein homolog	Ivns1abp	338	S	6.44181	52.172	0.000781524	0.938687	___1	20.5697	19.3201	1.24963
P05627;P15066	Transcription factor AP-1;Transcription factor jun-D	Jun;Jund	73;100	S	6.39559	52.247	0.0019846	1	___1	20.9291	18.9024	2.02672
Q8BX02	KN motif and ankyrin repeat domain-containing protein 2	Kank2	358	S	6.66851	51.591	0.00240438	0.99981	___1	21.1566	21.148	0.00861
Q9ER47	Potassium voltage-gated channel subfamily H member 7	Kcnh7	367	T	8.15857	55.314	0.00112227	1	___2	26.2053	25.9913	0.214
Q9ER47	Potassium voltage-gated channel subfamily H member 7	Kcnh7	371	T	8.15857	55.314	0.00112227	1	___2	26.2053	25.9913	0.214
Q8VC57	BTB/POZ domain-containing protein KCTD5	Kctd5	29	S	8.66006	144.27	1.50778e-32	1	___1	22.4684	21.1502	1.31814
Q69ZZ9	Uncharacterized protein KIAA0754	Kiaa0754	121	T	6.07229	74.841	7.36239e-05	0.976251	___1	NaN	20.1717	DKO
A2A7S8	Uncharacterized protein KIAA1522	Kiaa1522	543	S	6.54471	66.215	0.000532665	1	___1	20.7415	20.7406	0.00083
Q9Z2Q2	Lysine-rich nucleolar protein 1	Knop1	142	S	7.21445	92.034	3.33367e-10	0.900122	___1	23.3553	22.4307	0.92462
O35344	Importin subunit alpha-4	Kpna3	60	S	7.10995	168.75	1.74969e-51	1	___1	22.6629	22.5731	0.08979
Q8VDQ9	Protein KRI1 homolog	Kri1	142	S	7.37559	145.2	6.57056e-36	0.997982	___1	22.4633	24.0985	-1.63521
Q6ZQ58	La-related protein 1	Larp1	302	S	7.24309	70.051	4.67834e-06	0.98654	___1	23.4282	22.5675	0.8607
Q6ZQ58	La-related protein 1	Larp1	743	S	7.54291	93.371	3.09181e-09	0.998633	___1	23.2915	21.7082	1.58329
Q6ZQ58	La-related protein 1	Larp1	743	S	7.54291	93.371	3.09181e-09	0.998633	___2	23.9484	22.2612	1.68727
Q6ZQ58	La-related protein 1	Larp1	503	T	7.14863	62.739	7.16141e-05	0.999886	___1	22.669	22.8215	-0.1525
Q6ZQ58	La-related protein 1	Larp1	626	T	6.8737	136.83	1.22491e-26	0.999945	___1	21.2753	22.2356	-0.96032
Q6ZQ58	La-related protein 1	Larp1	751	S	7.72804	131.72	1.00367e-20	0.999991	___1	23.6841	24.1619	-0.47775
Q6ZQ58	La-related protein 1	Larp1	751	S	7.72804	131.72	1.00367e-20	0.999991	___2	23.9484	22.2612	1.68727
Q8BWW4	La-related protein 4	Larp4	717	S	7.27038	139.19	1.6822e-26	1	___1	23.6994	21.2329	2.46657
Q05CL8	La-related protein 7	Larp7	253	S	7.34347	126.96	2.79063e-23	0.994434	___2	23.0043	22.2729	0.73143
Q05CL8	La-related protein 7	Larp7	256	S	7.34347	126.96	2.79063e-23	0.999932	___2	23.0043	22.2729	0.73143
Q9ERG0	LIM domain and actin-binding protein 1	Lima1	485	S	7.7278	76.255	8.31572e-11	0.999998	___2	23.4994	22.9799	0.5195
Q9ERG0	LIM domain and actin-binding protein 1	Lima1	488	S	9.25336	189.07	1.97173e-76	0.999999	___2	23.4994	22.9799	0.5195
Q9ERG0	LIM domain and actin-binding protein 1	Lima1	488	S	9.25336	189.07	1.97173e-76	0.999999	___1	23.2627	21.3614	1.90133
Q9ERG0	LIM domain and actin-binding protein 1	Lima1	360	S	9.08711	152.34	1.7844e-38	1	___1	28.5052	27.2724	1.23278
Q9ERG0	LIM domain and actin-binding protein 1	Lima1	735	S	7.27462	77.597	3.61685e-05	1	___1	20.8904	18.3255	2.56488
P48678	Prelamin-A/C;Lamin-A/C	Lmna	22	S	7.15247	73.138	1.10785e-05	0.774614	___1	23.76	NaN	WT
P48678	Prelamin-A/C;Lamin-A/C	Lmna	392	S	8.04521	91.812	1.27736e-07	0.936605	___2	25.9083	24.9601	0.9482
P48678	Prelamin-A/C;Lamin-A/C	Lmna	392	S	8.04521	91.812	1.27736e-07	0.936605	___1	23.8722	NaN	WT
P48678	Prelamin-A/C;Lamin-A/C	Lmna	390	S	8.06996	91.812	1.27736e-07	0.998882	___1	23.5814	23.1507	0.43067
P48678	Prelamin-A/C;Lamin-A/C	Lmna	390	S	8.06996	91.812	1.27736e-07	0.998882	___2	25.9083	24.9601	0.9482
Q3UMG5	Leucine-rich repeat and calponin homology domain-containing protein 2	Lrch2	642	T	6.41501	109.36	2.49074e-12	1	___1	21.3102	NaN	WT
Q3UZ39	Leucine-rich repeat flightless-interacting protein 1	Lrrfip1	92	S	6.39475	52.862	0.000332189	0.763394	___2	NaN	21.2429	DKO
Q3UZ39	Leucine-rich repeat flightless-interacting protein 1	Lrrfip1	525	T	7.40863	99.302	1.94684e-20	0.831131	___1	24.6109	NaN	WT
Q3UZ39	Leucine-rich repeat flightless-interacting protein 1	Lrrfip1	418	T	7.12762	92.372	3.35247e-15	0.913147	___1	23.2044	21.8388	1.36559
Q3UZ39	Leucine-rich repeat flightless-interacting protein 1	Lrrfip1	346	S	8.18449	229.17	1.43426e-122	0.979746	___2	25.1573	25.3322	-0.17486
Q3UZ39	Leucine-rich repeat flightless-interacting protein 1	Lrrfip1	346	S	8.18449	229.17	1.43426e-122	0.979746	___1	25.3229	24.7167	0.60624
Q3UZ39	Leucine-rich repeat flightless-interacting protein 1	Lrrfip1	3	S	8.34592	170.51	5.90493e-53	0.998051	___2	20.6594	21.5751	-0.91562
Q3UZ39	Leucine-rich repeat flightless-interacting protein 1	Lrrfip1	3	S	8.34592	170.51	5.90493e-53	0.998051	___1	23.7927	23.7904	0.00228
Q3UZ39	Leucine-rich repeat flightless-interacting protein 1	Lrrfip1	348	S	8.09816	229.17	1.43426e-122	0.99827	___2	25.1573	25.3322	-0.17486
Q3UZ39	Leucine-rich repeat flightless-interacting protein 1	Lrrfip1	348	S	8.09816	229.17	1.43426e-122	0.99827	___1	21.0515	20.5654	0.48604
Q3UZ39	Leucine-rich repeat flightless-interacting protein 1	Lrrfip1	88	S	9.67125	178.95	6.98965e-65	0.999933	___1	21.9335	22.114	-0.18052
Q3UZ39	Leucine-rich repeat flightless-interacting protein 1	Lrrfip1	88	S	9.67125	178.95	6.98965e-65	0.999933	___2	NaN	21.2429	DKO
Q3UZ39	Leucine-rich repeat flightless-interacting protein 1	Lrrfip1	501	S	8.42379	99.552	8.32799e-21	0.999963	___1	27.062	26.6787	0.3833
Q3UZ39	Leucine-rich repeat flightless-interacting protein 1	Lrrfip1	16	S	8.76487	215.51	7.40476e-90	1	___2	20.6594	21.5751	-0.91562
Q3UZ39	Leucine-rich repeat flightless-interacting protein 1	Lrrfip1	284	S	7.48042	102.89	3.42075e-11	1	___1	24.0129	23.665	0.34788
Q3UZ39	Leucine-rich repeat flightless-interacting protein 1	Lrrfip1	649	S	8.33337	258.62	5.73919e-153	1	___1	25.6396	25.0229	0.61673
Q3UZ39	Leucine-rich repeat flightless-interacting protein 1	Lrrfip1	302	S	9.50386	207.73	3.76465e-95	1	___1	30.7421	30.0709	0.67128
Q3UZ39	Leucine-rich repeat flightless-interacting protein 1	Lrrfip1	16	S	8.76487	215.51	7.40476e-90	1	___1	28.2338	27.3835	0.85028
Q3UZ39	Leucine-rich repeat flightless-interacting protein 1	Lrrfip1	658	S	7.80555	220.94	8.37781e-125	1	___1	22.978	21.7096	1.26844
Q3UZ39	Leucine-rich repeat flightless-interacting protein 1	Lrrfip1	547	S	9.29354	257.29	9.91951e-144	1	___1	23.5916	21.5726	2.019
Q3UZ39	Leucine-rich repeat flightless-interacting protein 1	Lrrfip1	614	S	9.3664	117.62	3.92621e-24	1	___1	27.1471	24.7099	2.43722
Q91WK0	Leucine-rich repeat flightless-interacting protein 2	Lrrfip2	111	S	7.88749	121.1	8.16352e-25	0.999948	___1	23.8715	24.6393	-0.76771
Q91WK0	Leucine-rich repeat flightless-interacting protein 2	Lrrfip2	18	S	7.4577	97.69	1.6046e-10	1	___1	23.7264	23.82	-0.09357
Q8R4U7	Leucine zipper protein 1	Luzp1	660	S	6.80068	93.371	6.62271e-12	1	___1	22.1574	20.6466	1.51085
Q9QXZ0	Microtubule-actin cross-linking factor 1	Macf1	7296	S	6.75658	86.191	3.3755e-13	0.778928	___1	21.4113	21.4777	-0.06647
Q9QYR6	Microtubule-associated protein 1A;MAP1A heavy chain;MAP1 light chain LC2	Map1a	1634	S	6.58697	76.301	3.91688e-07	0.770207	___1	NaN	21.8814	DKO
Q9QYR6	Microtubule-associated protein 1A;MAP1A heavy chain;MAP1 light chain LC2	Map1a	1159	S	6.95273	52.172	0.000596936	0.996161	___2	20.4112	22.8527	-2.44149
Q9QYR6	Microtubule-associated protein 1A;MAP1A heavy chain;MAP1 light chain LC2	Map1a	504	T	6.95573	127.07	2.74874e-19	0.999239	___1	21.16	22.6731	-1.51309
Q9QYR6	Microtubule-associated protein 1A;MAP1A heavy chain;MAP1 light chain LC2	Map1a	1162	T	6.95273	52.172	0.000596936	0.999733	___2	20.4112	22.8527	-2.44149
Q9QYR6	Microtubule-associated protein 1A;MAP1A heavy chain;MAP1 light chain LC2	Map1a	1580	S	6.63657	115.91	6.24488e-13	1	___1	19.7694	21.7128	-1.94335
Q9QYR6	Microtubule-associated protein 1A;MAP1A heavy chain;MAP1 light chain LC2	Map1a	1606	S	6.26827	92.773	5.49719e-09	1	___1	19.3387	20.1846	-0.8459
P14873	Microtubule-associated protein 1B;MAP1B heavy chain;MAP1 light chain LC1	Map1b	1815	S	7.62975	132.9	8.61659e-36	0.777652	___1	25.2606	21.216	4.04466
P14873	Microtubule-associated protein 1B;MAP1B heavy chain;MAP1 light chain LC1	Map1b	1384	S	6.91602	111.53	7.32209e-18	0.77853	___1	22.3341	NaN	WT
P14873	Microtubule-associated protein 1B;MAP1B heavy chain;MAP1 light chain LC1	Map1b	2030	S	7.65206	192.58	2.32586e-75	0.9276	___1	24.2375	19.6507	4.58681
P14873	Microtubule-associated protein 1B;MAP1B heavy chain;MAP1 light chain LC1	Map1b	1422	S	6.98652	85.837	7.90771e-06	0.939483	___1	23.0578	19.8765	3.18133
P14873	Microtubule-associated protein 1B;MAP1B heavy chain;MAP1 light chain LC1	Map1b	1945	T	7.41602	155.91	1.40212e-38	0.960439	___1	23.7738	20.485	3.28881
P14873	Microtubule-associated protein 1B;MAP1B heavy chain;MAP1 light chain LC1	Map1b	1789	S	7.52034	136.64	6.73376e-32	0.977157	___1	24.4842	NaN	WT
P14873	Microtubule-associated protein 1B;MAP1B heavy chain;MAP1 light chain LC1	Map1b	1789	S	7.52034	136.64	6.73376e-32	0.977157	___2	23.2051	NaN	WT
P14873	Microtubule-associated protein 1B;MAP1B heavy chain;MAP1 light chain LC1	Map1b	1781	S	6.67989	57.164	0.00234881	0.997302	___1	22.1901	NaN	WT
P14873	Microtubule-associated protein 1B;MAP1B heavy chain;MAP1 light chain LC1	Map1b	1260	S	7.259	226.65	1.37679e-105	0.998877	___1	24.042	19.7504	4.29159
P14873	Microtubule-associated protein 1B;MAP1B heavy chain;MAP1 light chain LC1	Map1b	1277	T	6.61023	99.055	1.25826e-07	0.999645	___1	21.9587	NaN	WT
P14873	Microtubule-associated protein 1B;MAP1B heavy chain;MAP1 light chain LC1	Map1b	1928	T	6.80109	92.792	4.13258e-11	0.999828	___1	22.5927	NaN	WT
P14873	Microtubule-associated protein 1B;MAP1B heavy chain;MAP1 light chain LC1	Map1b	1793	S	7.23967	136.64	6.73376e-32	0.999831	___1	22.8754	NaN	WT
P14873	Microtubule-associated protein 1B;MAP1B heavy chain;MAP1 light chain LC1	Map1b	1793	S	7.23967	136.64	6.73376e-32	0.999831	___2	23.2051	NaN	WT
P14873	Microtubule-associated protein 1B;MAP1B heavy chain;MAP1 light chain LC1	Map1b	527	T	6.33872	57.288	0.00997925	0.999928	___1	21.0568	NaN	WT
P14873	Microtubule-associated protein 1B;MAP1B heavy chain;MAP1 light chain LC1	Map1b	1911	S	7.1941	180.56	7.78525e-62	0.999974	___1	23.8491	18.9984	4.85069
P14873	Microtubule-associated protein 1B;MAP1B heavy chain;MAP1 light chain LC1	Map1b	1293	S	8.09153	190.56	1.73508e-81	0.999997	___2	25.1641	22.549	2.6151
P14873	Microtubule-associated protein 1B;MAP1B heavy chain;MAP1 light chain LC1	Map1b	1293	S	8.09153	190.56	1.73508e-81	0.999997	___1	25.9759	23.2162	2.75969
P14873	Microtubule-associated protein 1B;MAP1B heavy chain;MAP1 light chain LC1	Map1b	1307	S	7.85293	190.56	1.73508e-81	1	___2	25.1641	22.549	2.6151
P14873	Microtubule-associated protein 1B;MAP1B heavy chain;MAP1 light chain LC1	Map1b	828	S	7.76608	165.93	1.20148e-47	1	___2	24.2123	21.36	2.85227
P14873	Microtubule-associated protein 1B;MAP1B heavy chain;MAP1 light chain LC1	Map1b	829	S	7.76608	165.93	1.20148e-47	1	___2	24.2123	21.36	2.85227
P14873	Microtubule-associated protein 1B;MAP1B heavy chain;MAP1 light chain LC1	Map1b	2267	S	7.23885	93.215	3.61027e-08	1	___1	23.989	19.3782	4.61086
P14873	Microtubule-associated protein 1B;MAP1B heavy chain;MAP1 light chain LC1	Map1b	1307	S	7.85293	190.56	1.73508e-81	1	___1	24.4527	19.1821	5.27054
P14873	Microtubule-associated protein 1B;MAP1B heavy chain;MAP1 light chain LC1	Map1b	614	S	7.79978	183.1	3.80558e-64	1	___1	25.9103	NaN	WT
P14873	Microtubule-associated protein 1B;MAP1B heavy chain;MAP1 light chain LC1	Map1b	1775	S	7.0387	197.51	5.07131e-74	1	___1	23.382	NaN	WT
P20357	Microtubule-associated protein 2	Map2	1609	T	7.20398	87.772	2.86257e-10	0.924433	___1	NaN	23.9311	DKO
P20357	Microtubule-associated protein 2	Map2	1783	S	7.3057	129.46	4.71818e-20	0.928399	___1	19.614	23.3931	-3.77912
Q62073	Mitogen-activated protein kinase kinase kinase 7	Map3k7	440	T	7.02148	145.94	1.53052e-28	0.944084	___1	23.3249	NaN	WT
Q62073	Mitogen-activated protein kinase kinase kinase 7	Map3k7	421	T	7.04829	88.708	4.33873e-12	0.969289	___2	21.2657	23.045	-1.77934
Q62073	Mitogen-activated protein kinase kinase kinase 7	Map3k7	367	S	8.10006	107.69	1.9427e-13	0.99983	___1	24.9397	26.0684	-1.12866
Q62073	Mitogen-activated protein kinase kinase kinase 7	Map3k7	412	S	8.46018	214.44	1.13573e-92	1	___1	25.3413	27.096	-1.75467
Q62073	Mitogen-activated protein kinase kinase kinase 7	Map3k7	412	S	8.46018	214.44	1.13573e-92	1	___2	23.0273	24.6444	-1.61718
Q62073	Mitogen-activated protein kinase kinase kinase 7	Map3k7	187	T	7.86522	181.13	5.82817e-64	1	___1	23.7077	24.4702	-0.7625
Q62073	Mitogen-activated protein kinase kinase kinase 7	Map3k7	389	S	8.50772	119.8	1.13729e-18	1	___1	20.4753	18.7752	1.70003
Q62073	Mitogen-activated protein kinase kinase kinase 7	Map3k7	389	S	8.50772	119.8	1.13729e-18	1	___2	22.1663	NaN	WT
Q62073	Mitogen-activated protein kinase kinase kinase 7	Map3k7	393	S	6.67272	62.203	0.000243715	1	___2	22.1663	NaN	WT
P27546	Microtubule-associated protein 4	Map4	785	S	7.70697	104.88	5.14824e-15	0.971114	___1	24.4827	24.7121	-0.22942
P27546	Microtubule-associated protein 4	Map4	506	S	6.30578	99.454	1.50822e-12	0.993265	___1	18.3575	20.6853	-2.32772
P27546	Microtubule-associated protein 4	Map4	598	S	7.69275	106.39	2.49925e-15	0.995674	___1	24.4094	24.6868	-0.27745
P27546	Microtubule-associated protein 4	Map4	667	S	8.08117	189.98	2.48109e-86	0.99997	___1	24.043	24.5607	-0.51767
P27546	Microtubule-associated protein 4	Map4	517	S	7.65677	172.42	2.28998e-48	0.999989	___1	23.278	23.9418	-0.66385
P27546	Microtubule-associated protein 4	Map4	475	S	7.82443	168.64	5.13474e-48	1	___1	23.5046	24.4093	-0.90473
P27546	Microtubule-associated protein 4	Map4	1046	S	7.7136	147.08	3.00629e-38	1	___1	23.8908	24.5645	-0.6737
A2AJI0	MAP7 domain-containing protein 1	Map7d1	552	S	7.55061	80.93	2.68669e-10	0.789994	___3	22.3771	23.755	-1.3779
A2AJI0	MAP7 domain-containing protein 1	Map7d1	115	S	6.92514	107.75	9.23689e-18	0.81078	___1	20.9845	22.5965	-1.61194
A2AJI0	MAP7 domain-containing protein 1	Map7d1	368	S	6.95235	77.221	1.99267e-06	0.81459	___1	22.139	22.05	0.08902
A2AJI0	MAP7 domain-containing protein 1	Map7d1	460	S	6.46283	66.215	0.000833153	0.99422	___1	20.9872	19.6529	1.3343
A2AJI0	MAP7 domain-containing protein 1	Map7d1	548	S	7.55061	80.93	2.68669e-10	0.999694	___3	22.3771	23.755	-1.3779
A2AJI0	MAP7 domain-containing protein 1	Map7d1	544	S	7.55061	80.93	2.68669e-10	0.999952	___3	22.3771	23.755	-1.3779
Q60592	Microtubule-associated serine/threonine-protein kinase 2	Mast2	14	S	6.16817	51.495	0.00148605	0.999965	___1	19.7243	19.2109	0.5134
Q925J9	Mediator of RNA polymerase II transcription subunit 1	Med1	1051	T	6.61883	60.334	0.00139806	0.980455	___1	20.9575	21.0165	-0.05907
Q61846	Maternal embryonic leucine zipper kinase	Melk	521	S	6.87955	48.467	0.00435067	0.999823	___1	21.5266	21.3515	0.17507
Q9QZQ1	Afadin	Mllt4	1795	S	6.46096	49.298	0.00356165	0.998621	___1	20.7229	20.1453	0.57761
Q921Y0;Q8BPB0	MOB kinase activator 1A;MOB kinase activator 1B	Mob1a;Mob1b	35;35	T	6.72671	76.358	0.000188419	0.994102	___1	21.9293	20.3496	1.57969
Q69ZX6	MORC family CW-type zinc finger protein 2A	Morc2a	741	S	7.46752	178.69	5.09447e-62	0.999951	___1	23.7966	23.5866	0.21002
Q69ZX6	MORC family CW-type zinc finger protein 2A	Morc2a	775	S	6.84641	51.827	0.000358732	1	___2	22.0918	21.2828	0.80909
Q69ZX6	MORC family CW-type zinc finger protein 2A	Morc2a	777	S	6.84641	51.827	0.000358732	1	___2	22.0918	21.2828	0.80909
Q9CR78	Myb/SANT-like DNA-binding domain-containing protein 3	Msantd3	98	S	6.58806	90.561	6.69304e-09	0.804767	___1	21.3732	20.1418	1.23138
Q80WJ7	Protein LYRIC	Mtdh	423	S	6.86945	67.11	1.80561e-05	0.974368	___1	22.8198	NaN	WT
Q80WJ7	Protein LYRIC	Mtdh	565	S	7.18583	131.17	4.0166e-20	1	___1	22.6806	23.0388	-0.3582
Q5HZI1	Microtubule-associated tumor suppressor 1 homolog	Mtus1	1143	S	6.22871	44.238	0.0026952	0.774513	___1	18.1186	20.4258	-2.30725
Q5HZI1	Microtubule-associated tumor suppressor 1 homolog	Mtus1	1208	S	6.54909	91.518	6.17536e-09	0.776496	___1	18.7156	21.5686	-2.85303
A2AMM0	Muscle-related coiled-coil protein	Murc	334	T	6.38879	48.077	0.0105645	0.999797	___1	21.2231	NaN	WT
Q7TPV4	Myb-binding protein 1A	Mybbp1a	1232	T	6.50667	63.691	0.00105892	0.8829	___1	20.9548	20.1688	0.78605
Q7TPV4	Myb-binding protein 1A	Mybbp1a	1256	T	6.89443	84.249	6.54538e-08	0.938579	___2	22.3654	21.2177	1.14764
Q7TPV4	Myb-binding protein 1A	Mybbp1a	1164	S	7.77129	141.1	5.59147e-27	0.992497	___1	25.5116	23.4198	2.09179
Q7TPV4	Myb-binding protein 1A	Mybbp1a	1253	S	8.37484	182	2.02189e-61	0.995	___2	22.3654	21.2177	1.14764
Q7TPV4	Myb-binding protein 1A	Mybbp1a	1253	S	8.37484	182	2.02189e-61	0.995	___1	27.3208	25.8757	1.44511
Q7TPV4	Myb-binding protein 1A	Mybbp1a	1280	S	7.86606	228.29	1.28641e-107	0.999975	___1	24.1823	23.165	1.0173
Q7TPV4	Myb-binding protein 1A	Mybbp1a	6	S	7.70141	181.31	2.85984e-63	0.99998	___1	24.8823	22.9014	1.98097
Q7TPH6	E3 ubiquitin-protein ligase MYCBP2	Mycbp2	3512	S	6.65734	68.044	0.0004191	0.997932	___1	21.0858	21.1441	-0.05832
Q7TPH6	E3 ubiquitin-protein ligase MYCBP2	Mycbp2	2823	S	7.02812	146.81	5.67855e-36	0.999736	___1	20.9474	23.0437	-2.09632
Q61879	Myosin-10	Myh10	1956	S	7.57364	269.28	3.02072e-166	0.999986	___1	22.9195	23.4373	-0.51782
Q8VDD5	Myosin-9	Myh9	1943	S	7.67871	289.96	1.88731e-190	1	___1	24.5585	23.0929	1.46567
Q9JMH9	Unconventional myosin-XVIIIa	Myo18a	140	S	7.47991	70.056	0.000200525	0.997997	___1	21.908	24.6462	-2.73821
Q9JMH9	Unconventional myosin-XVIIIa	Myo18a	728	S	7.87232	132.53	2.25188e-31	0.998855	___1	22.8424	25.1924	-2.34996
Q9JMH9	Unconventional myosin-XVIIIa	Myo18a	2039	S	8.6149	389.03	0	0.999884	___2	23.8066	26.9863	-3.17975
Q9JMH9	Unconventional myosin-XVIIIa	Myo18a	2039	S	8.6149	389.03	0	0.999884	___1	21.3368	24.2441	-2.90724
Q9JMH9	Unconventional myosin-XVIIIa	Myo18a	2016	S	7.34875	106.93	2.85902e-18	0.999999	___1	20.84	24.2853	-3.44531
Q9JMH9	Unconventional myosin-XVIIIa	Myo18a	1966	S	8.30884	258.09	4.72865e-147	1	___1	21.8551	25.4383	-3.58329
Q9JMH9	Unconventional myosin-XVIIIa	Myo18a	2037	S	8.55623	389.03	0	1	___2	23.8066	26.9863	-3.17975
Q9JMH9	Unconventional myosin-XVIIIa	Myo18a	1966	S	8.30884	258.09	4.72865e-147	1	___2	23.327	26.4632	-3.13616
Q9JMH9	Unconventional myosin-XVIIIa	Myo18a	1970	S	8.16397	258.09	4.72865e-147	1	___2	23.327	26.4632	-3.13616
Q9JMH9	Unconventional myosin-XVIIIa	Myo18a	2037	S	8.55623	389.03	0	1	___1	NaN	22.6889	DKO
Q9WTI7	Unconventional myosin-Ic	Myo1c	408	S	8.03961	149.42	6.52345e-36	0.999983	___1	24.5323	24.7322	-0.19995
Q9WTI7	Unconventional myosin-Ic	Myo1c	864	S	8.11361	113.4	1.86482e-13	0.999995	___1	25.7826	25.6061	0.17651
Q9WTI7	Unconventional myosin-Ic	Myo1c	536	S	7.3438	46.352	0.00414754	1	___1	23.9662	22.4377	1.52848
Q9QY06	Unconventional myosin-IXb	Myo9b	1245	S	6.87774	70.837	2.21125e-05	0.881764	___1	NaN	21.1198	DKO
Q9QY06	Unconventional myosin-IXb	Myo9b	1264	S	7.78455	111.65	1.847e-15	0.924074	___1	24.3915	24.925	-0.53356
Q9QY06	Unconventional myosin-IXb	Myo9b	1371	S	6.62267	136.49	9.5145e-35	0.979679	___1	22	NaN	WT
Q9QY06	Unconventional myosin-IXb	Myo9b	1884	S	6.0728	42.317	0.00746407	0.983008	___1	19.5073	18.7384	0.76887
Q9QY06	Unconventional myosin-IXb	Myo9b	1317	T	7.5976	152.94	2.59636e-36	0.999878	___1	22.4042	23.448	-1.04375
Q9QY06	Unconventional myosin-IXb	Myo9b	1175	S	7.25188	141.78	7.70914e-29	1	___1	23.0499	23.1295	-0.07954
P09405	Nucleolin	Ncl	616	S	6.94255	114.96	3.50399e-14	1	___1	22.1567	21.962	0.19471
P09405	Nucleolin	Ncl	403	S	6.98045	142.45	7.17488e-27	1	___1	22.3302	22.0315	0.29867
P09405	Nucleolin	Ncl	121	T	7.20082	70.942	3.52947e-05	1	___1	NaN	23.9206	DKO
P46935	E3 ubiquitin-protein ligase NEDD4	Nedd4	287	T	7.64309	165.17	3.89659e-56	0.999019	___1	23.0533	23.2953	-0.24199
Q8CCP0	Nuclear export mediator factor Nemf	Nemf	417	S	7.53515	189.76	2.06496e-74	1	___1	23.6176	24.0024	-0.38477
Q7TPW1	Nexilin	Nexn	23	S	6.32897	45.423	0.0192195	0.927168	___2	21.0244	NaN	WT
Q7TPW1	Nexilin	Nexn	16	S	7.57274	287.84	9.45697e-189	1	___1	22.3057	20.1182	2.18752
Q7TPW1	Nexilin	Nexn	16	S	7.57274	287.84	9.45697e-189	1	___2	21.0244	NaN	WT
P70255	Nuclear factor 1 C-type	Nfic	323	S	6.84114	169.43	1.52363e-48	0.795461	___1	22.0576	21.2941	0.76355
Q60778	NF-kappa-B inhibitor beta	Nfkbib	346	S	6.60372	51.966	0.000317041	0.832061	___1	21.9371	NaN	WT
B1AY10	Transcriptional repressor NF-X1	Nfx1	81	S	6.51911	51.771	0.0029251	0.999981	___1	21.2741	19.5517	1.72243
Q9D7Z3	Nucleolar protein 7	Nol7	214	S	6.65581	63.185	0.00635329	0.997959	___1	21.471	20.6277	0.84326
Q8R3N1	Nucleolar protein 14	Nop14	96	S	6.81855	41.513	0.00461091	0.988097	___1	21.8681	21.3948	0.47328
Q9D6Z1	Nucleolar protein 56	Nop56	536	S	7.74611	112.58	2.59589e-16	1	___2	23.1469	22.4515	0.6954
Q9D6Z1	Nucleolar protein 56	Nop56	536	S	7.74611	112.58	2.59589e-16	1	___1	22.1238	20.427	1.69687
Q6DFW4	Nucleolar protein 58	Nop58	521	S	7.26076	53.987	0.0005652	0.995806	___2	22.8044	22.4716	0.33276
Q6DFW4	Nucleolar protein 58	Nop58	509	S	7.26076	53.987	0.0005652	0.998213	___2	22.8044	22.4716	0.33276
Q61937	Nucleophosmin	Npm1	125	S	7.96116	234.28	7.55619e-140	1	___1	25.1522	24.7177	0.43446
Q1HFZ0	tRNA (cytosine(34)-C(5))-methyltransferase	Nsun2	723	S	7.84526	211.89	1.03784e-95	1	___1	23.2988	23.5838	-0.28503
Q5F2E7	Nuclear fragile X mental retardation-interacting protein 2	Nufip2	113	S	6.54455	78.95	3.52314e-06	0.981765	___1	21.3168	19.7663	1.55047
Q5F2E7	Nuclear fragile X mental retardation-interacting protein 2	Nufip2	649	S	6.8658	79.875	3.71666e-05	0.999953	___1	21.8054	21.8099	-0.00452
Q9DBY8	Nuclear valosin-containing protein-like	Nvl	190	S	7.37576	124.08	3.97163e-21	0.999841	___1	23.3448	23.6433	-0.29852
Q8K3K8	Optineurin	Optn	187	S	6.8767	110.6	2.803e-15	0.999893	___1	21.7088	21.9674	-0.25863
B2RRE7	OTU domain-containing protein 4	Otud4	1000	S	7.00941	115.57	7.67657e-16	0.999638	___1	23.1263	20.0194	3.10685
B2RRE7	OTU domain-containing protein 4	Otud4	442	S	6.47906	78.69	1.61363e-05	0.999998	___1	20.7845	20.2032	0.5813
B2RRE7	OTU domain-containing protein 4	Otud4	1016	S	7.07584	89.723	7.75019e-11	1	___2	21.7854	22.9835	-1.19811
B2RRE7	OTU domain-containing protein 4	Otud4	1017	S	7.07584	89.723	7.75019e-11	1	___2	21.7854	22.9835	-1.19811
P50580	Proliferation-associated protein 2G4	Pa2g4	2	S	6.81657	69.071	7.86476e-06	0.99994	___1	21.4195	21.8385	-0.41894
Q9R0L6	Pericentriolar material 1 protein	Pcm1	93	S	6.63944	75.533	2.34961e-07	0.999914	___1	21.1635	20.9393	0.22422
P70271	PDZ and LIM domain protein 4	Pdlim4	119	S	7.10147	74.793	3.89464e-06	0.962334	___1	23.5543	18.262	5.29229
Q8C669	E3 ubiquitin-protein ligase pellino homolog 1	Peli1	76	S	6.12788	62.055	0.00079092	0.995452	___1	20.3564	NaN	WT
Q9D4J7	PHD finger protein 6	Phf6	155	S	7.69234	195.27	2.6935e-86	0.812	___1	24.9124	24.0744	0.83803
Q9D4J7	PHD finger protein 6	Phf6	145	S	7.31444	74.973	7.18225e-09	0.996382	___2	23.8042	22.5116	1.29263
Q8K1N2	Pleckstrin homology-like domain family B member 2	Phldb2	905	S	6.25631	48.616	0.00140355	0.967097	___1	19.3715	20.1028	-0.73128
Q8K1N2	Pleckstrin homology-like domain family B member 2	Phldb2	976	S	6.79605	123.12	5.65394e-22	0.969336	___1	20.4098	22.2124	-1.80259
Q8K1N2	Pleckstrin homology-like domain family B member 2	Phldb2	465	S	7.99493	199.09	2.47015e-74	0.998776	___1	25.5008	25.6142	-0.11338
O55176	E3 ubiquitin-protein ligase Praja-1	Pja1	231	T	6.75717	53.625	0.00557163	0.999801	___1	21.3447	21.5422	-0.19744
Q68FH0	Plakophilin-4	Pkp4	313	S	6.32597	59.728	0.000266854	0.999915	___1	NaN	21.0144	DKO
Q4VAC9	Pleckstrin homology domain-containing family G member 3	Plekhg3	433	S	6.29658	50.305	0.00218136	0.822922	___1	20.2659	19.4552	0.81072
Q4VAC9	Pleckstrin homology domain-containing family G member 3	Plekhg3	1141	S	6.30739	113.25	1.21126e-12	0.955413	___1	19.9468	19.9587	-0.01194
Q4VAC9	Pleckstrin homology domain-containing family G member 3	Plekhg3	762	S	6.74044	97.45	1.88645e-08	0.996329	___1	21.6631	21.056	0.60707
Q6R891	Neurabin-2	Ppp1r9b	100	S	6.96488	102.79	3.18155e-12	0.944999	___1	23.1368	NaN	WT
Q0VGB7	Serine/threonine-protein phosphatase 4 regulatory subunit 2	Ppp4r2	226	S	7.38734	189.18	1.20038e-81	0.999867	___1	23.3798	21.4623	1.91752
Q8R3Q2	Serine/threonine-protein phosphatase 6 regulatory subunit 2	Ppp6r2	670	S	7.40028	124.04	1.5012e-19	0.826888	___1	23.1632	23.9081	-0.74492
Q922D4	Serine/threonine-protein phosphatase 6 regulatory subunit 3	Ppp6r3	588	S	8.23388	263.5	9.73557e-166	1	___1	24.9645	25.6897	-0.72523
Q9DBC7	cAMP-dependent protein kinase type I-alpha regulatory subunit;cAMP-dependent protein kinase type I-alpha regulatory subunit, N-terminally processed	Prkar1a	83	S	7.91805	83.602	6.64153e-08	0.99939	___1	25.1041	24.9987	0.10533
P12367	cAMP-dependent protein kinase type II-alpha regulatory subunit	Prkar2a	96	S	6.69199	76.31	2.59705e-08	0.993516	___1	NaN	22.2303	DKO
Q922U1	U4/U6 small nuclear ribonucleoprotein Prp3	Prpf3	619	S	7.66112	173.9	3.08931e-60	1	___1	24.6487	24.2188	0.42985
Q7TSC1	Protein PRRC2A	Prrc2a	1217	S	7.21205	100.11	2.30285e-08	0.963974	___1	21.7645	22.1379	-0.37336
Q7TSC1	Protein PRRC2A	Prrc2a	782	T	6.97893	51.135	0.00468908	1	___1	22.214	22.1524	0.06153
Q7TPM1	Protein PRRC2B	Prrc2b	387	S	7.33832	114.55	5.75477e-14	1	___1	22.9525	22.3414	0.61106
Q3TLH4	Protein PRRC2C	Prrc2c	2634	T	7.14863	73.435	0.0010596	0.989219	___1	22.7142	22.7795	-0.06528
Q99JF8	PC4 and SFRS1-interacting protein	Psip1	272	S	7.44042	99.536	2.98277e-13	0.820039	___2	NaN	24.7165	DKO
Q99JF8	PC4 and SFRS1-interacting protein	Psip1	274	S	7.66268	99.536	2.98277e-13	0.993276	___2	23.1377	24.7165	-1.57886
Q99JF8	PC4 and SFRS1-interacting protein	Psip1	176	S	7.53414	176.9	1.74062e-68	0.994431	___1	22.351	22.3619	-0.0109
Q99LH2	Phosphatidylserine synthase 1	Ptdss1	417	S	6.6114	64.589	2.10938e-05	0.986572	___1	20.9853	20.9396	0.04576
O54724	Polymerase I and transcript release factor	Ptrf	42	S	7.22554	82.609	1.90923e-07	0.896716	___1	23.2846	22.6519	0.63268
O35295	Transcriptional activator protein Pur-beta	Purb	6	S	8.34276	205.81	2.43529e-101	1	___2	24.9408	26.2518	-1.31092
O35295	Transcriptional activator protein Pur-beta	Purb	8	S	8.04964	174.73	2.1977e-61	1	___2	24.9408	26.2518	-1.31092
O35295	Transcriptional activator protein Pur-beta	Purb	6	S	8.34276	205.81	2.43529e-101	1	___1	25.0601	25.8984	-0.83828
Q99LL5	Periodic tryptophan protein 1 homolog	Pwp1	493	S	7.95884	194.43	4.36293e-78	0.994443	___1	23.8473	24.5104	-0.66317
Q99LL5	Periodic tryptophan protein 1 homolog	Pwp1	49	S	8.11106	176.79	2.03463e-75	1	___1	24.7003	25.3184	-0.6181
Q64012	RNA-binding protein Raly	Raly	135	S	7.21291	74.987	8.22055e-05	1	___1	22.7804	23.121	-0.3406
Q9ESK9	RB1-inducible coiled-coil protein 1	Rb1cc1	257	S	7.1717	171.46	1.16165e-47	0.853609	___1	22.2495	23.2336	-0.98403
P97868	E3 ubiquitin-protein ligase RBBP6	Rbbp6	1329	S	6.87082	139.44	4.51481e-27	1	___1	22.0909	21.4972	0.59366
B2RY56	RNA-binding protein 25	Rbm25	672	S	6.78037	59.585	0.000156325	0.996921	___1	21.375	21.6589	-0.28386
Q8VH51	RNA-binding protein 39	Rbm39	136	S	8.04477	206.49	2.8867e-90	1	___1	25.8804	25.0097	0.87076
Q91VM5;Q9WV02	RNA binding motif protein, X-linked-like-1;RNA-binding motif protein, X chromosome;RNA-binding motif protein, X chromosome, N-terminally processed	Rbmxl1;Rbmx	205;208	S	7.60718	136.26	6.56574e-27	0.999999	___1	24.1479	24.3835	-0.23563
Q8K072	Receptor expression-enhancing protein 4	Reep4	152	S	6.77748	62.466	0.000649333	0.999768	___1	21.4172	21.6053	-0.18806
P35601	Replication factor C subunit 1	Rfc1	107	S	7.79673	186.02	5.15358e-69	1	___2	22.8549	23.0938	-0.23894
P35601	Replication factor C subunit 1	Rfc1	109	T	7.79673	186.02	5.15358e-69	1	___2	22.8549	23.0938	-0.23894
P35601	Replication factor C subunit 1	Rfc1	535	S	6.43324	86.772	2.16964e-05	1	___1	20.5255	20.1974	0.32818
P35601	Replication factor C subunit 1	Rfc1	244	S	8.04108	226.96	3.07759e-111	1	___1	25.5005	25.1544	0.34608
P35601	Replication factor C subunit 1	Rfc1	155	S	6.39291	47.302	0.00108089	1	___1	NaN	21.2368	DKO
Q60855	Receptor-interacting serine/threonine-protein kinase 1	Ripk1	166	S	7.74579	87.789	1.16289e-06	0.999999	___2	24.0053	25.2115	-1.20618
Q60855	Receptor-interacting serine/threonine-protein kinase 1	Ripk1	169	T	7.96822	89.08	3.01747e-09	1	___2	24.0053	25.2115	-1.20618
Q60855	Receptor-interacting serine/threonine-protein kinase 1	Ripk1	169	T	7.96822	89.08	3.01747e-09	1	___1	23.7268	24.4782	-0.75134
Q60855	Receptor-interacting serine/threonine-protein kinase 1	Ripk1	313	S	7.30229	135.02	3.06295e-26	1	___1	23.0253	23.4576	-0.43231
Q60855	Receptor-interacting serine/threonine-protein kinase 1	Ripk1	6	S	8.03985	101.45	5.39867e-09	1	___1	25.0903	20.0122	5.07808
Q60855	Receptor-interacting serine/threonine-protein kinase 1	Ripk1	25	S	7.4613	93.766	6.95569e-08	1	___1	24.7594	19.004	5.75539
Q8K2Y0	RING finger protein 219	Rnf219	715	S	6.64192	60.307	0.000521196	0.778259	___1	21.6207	20.1454	1.47529
Q8K2Y0	RING finger protein 219	Rnf219	566	S	6.25693	102.69	5.6457e-14	0.951025	___1	20.7851	NaN	WT
P35979	60S ribosomal protein L12	Rpl12	38	S	6.38552	55.261	0.00280548	1	___1	20.9387	18.6784	2.26027
Q9CR57	60S ribosomal protein L14	Rpl14	139	S	7.0929	88.101	1.95271e-06	1	___1	22.5173	22.6056	-0.08837
P62717	60S ribosomal protein L18a	Rpl18a	123	S	6.49715	48.998	0.00251266	1	___1	20.7895	20.342	0.44753
Q9D7S7	60S ribosomal protein L22-like 1	Rpl22l1	118	S	7.37482	156.96	6.89072e-38	0.999396	___1	23.8186	23.0869	0.7317
P62751	60S ribosomal protein L23a	Rpl23a	43	S	7.99148	96.113	7.60618e-09	0.794928	___1	25.3643	25.7093	-0.345
Q8BP67	60S ribosomal protein L24	Rpl24	86	S	6.61619	75.018	4.98055e-06	0.99975	___1	20.6266	21.2612	-0.63463
P27659	60S ribosomal protein L3	Rpl3	13	S	6.14429	47.302	0.00471562	1	___1	19.2743	19.5356	-0.26133
Q9D8E6	60S ribosomal protein L4	Rpl4	295	S	8.23429	110.31	9.569e-13	1	___1	26.6546	25.9731	0.68151
P47955	60S acidic ribosomal protein P1	Rplp1	104	S	7.75998	229.68	6.27506e-107	1	___1	24.1691	24.6621	-0.49292
P99027	60S acidic ribosomal protein P2	Rplp2	102	S	6.47103	70.452	1.32664e-05	1	___1	20.5315	20.4602	0.07122
P99027	60S acidic ribosomal protein P2	Rplp2	105	S	6.7141	172.57	3.05352e-65	1	___1	22.3038	NaN	WT
P62908	40S ribosomal protein S3	Rps3	221	T	7.43533	91.932	5.6108e-08	0.979583	___1	23.5398	23.8436	-0.30376
P97351	40S ribosomal protein S3a	Rps3a	263	S	6.61545	97.095	1.78639e-10	1	___1	21.1988	20.7125	0.48633
P62754	40S ribosomal protein S6	Rps6	240	S	7.72203	104.3	2.21978e-12	0.983447	___3	25.1354	23.9199	1.21551
P62754	40S ribosomal protein S6	Rps6	236	S	8.1557	104.3	2.21978e-12	1	___1	21.2717	23.2646	-1.99288
P62754	40S ribosomal protein S6	Rps6	235	S	8.11564	104.3	2.21978e-12	1	___2	25.2579	25.1667	0.09124
P62754	40S ribosomal protein S6	Rps6	236	S	8.1557	104.3	2.21978e-12	1	___2	25.2579	25.1667	0.09124
P62754	40S ribosomal protein S6	Rps6	235	S	8.11564	104.3	2.21978e-12	1	___3	25.1354	23.9199	1.21551
P62754	40S ribosomal protein S6	Rps6	236	S	8.1557	104.3	2.21978e-12	1	___3	25.1354	23.9199	1.21551
P62242	40S ribosomal protein S8	Rps8	160	S	6.45644	88.561	7.77411e-09	0.993661	___1	19.8658	20.8614	-0.99554
P62242	40S ribosomal protein S8	Rps8	130	T	6.78351	92.474	3.26116e-09	1	___1	20.0738	22.2451	-2.17129
Q6P5B0	RRP12-like protein	Rrp12	1081	S	7.6619	143.29	1.66093e-35	1	___1	24.412	23.3715	1.04057
Q9CYX7	RRP15-like protein	Rrp15	19	S	7.01758	66.826	0.00432462	0.999996	___1	21.8999	22.632	-0.73211
Q9CYX7	RRP15-like protein	Rrp15	265	S	7.75488	147.17	8.60631e-45	1	___1	24.3906	25.0556	-0.66504
Q91YK2	Ribosomal RNA processing protein 1 homolog B	Rrp1b	672	S	6.00294	47.774	0.00395412	0.766887	___1	NaN	19.9413	DKO
Q91WM3	U3 small nucleolar RNA-interacting protein 2	Rrp9	470	S	6.87227	43.03	0.00916367	0.99964	___1	22.8292	NaN	WT
Q8C6B2	Rhotekin	Rtkn	520	S	7.07063	119.27	8.12198e-22	0.999691	___1	22.3663	22.6004	-0.23405
D3YXK2;Q80YR5	Scaffold attachment factor B1;Scaffold attachment factor B2	Safb;Safb2	366;387	S	7.68347	181.82	2.44823e-64	1	___1	22.3177	21.1614	1.15632
Q63918	Serum deprivation-response protein	Sdpr	293	S	7.25105	91.401	8.79335e-09	0.990876	___2	22.4257	22.0835	0.34218
Q63918	Serum deprivation-response protein	Sdpr	293	S	7.25105	91.401	8.79335e-09	0.990876	___1	22.2261	21.4386	0.78743
P42208	Septin-2	Sept2	218	S	7.41825	110.26	3.35845e-18	1	___1	23.4143	23.8402	-0.4259
A2AKX3	Probable helicase senataxin	Setx	1004	S	6.88214	46.862	6.8427e-05	0.771454	___1	22.862	NaN	WT
Q8BP27	Swi5-dependent recombination DNA repair protein 1 homolog	Sfr1	67	S	6.6077	43.164	0.00222657	0.98118	___2	21.9503	NaN	WT
A2ALU4	Protein Shroom2	Shroom2	236	S	6.7741	91.076	4.07683e-08	0.779404	___1	22.1941	20.1282	2.06591
Q8C0T5	Signal-induced proliferation-associated 1-like protein 1	Sipa1l1	1234	S	6.91701	44.968	0.00559402	0.907439	___1	22.5644	20.9729	1.59152
Q8C0T5	Signal-induced proliferation-associated 1-like protein 1	Sipa1l1	1528	S	7.22837	135.47	1.14818e-26	0.997881	___1	22.0064	22.0034	0.00298
Q8C0T5	Signal-induced proliferation-associated 1-like protein 1	Sipa1l1	1564	S	6.84689	121.99	1.21263e-18	0.999844	___1	22.0802	21.3072	0.77302
Q8CI08	SLAIN motif-containing protein 2	Slain2	147	S	5.99057	40.154	0.00760905	0.8088	___1	19.9002	NaN	WT
P53986	Monocarboxylate transporter 1	Slc16a1	213	S	6.89428	76.294	1.38337e-08	0.997384	___1	22.4294	21.0631	1.3663
Q7TPE5	Probable RNA polymerase II nuclear localization protein SLC7A6OS	Slc7a6os	305	S	6.85781	115.12	7.60822e-14	0.99983	___1	22.3212	20.9081	1.41311
Q9R0P4	Small acidic protein	Smap	17	S	7.69294	139.59	3.54854e-36	0.98996	___1	25.2083	23.3299	1.87837
Q6P2K6	Serine/threonine-protein phosphatase 4 regulatory subunit 3A	Smek1	728	S	6.65357	63.682	0.000560974	0.936651	___1	20.8415	21.3237	-0.48214
P97801	Survival motor neuron protein	Smn1	25	S	6.82219	150.94	3.24153e-41	0.994466	___2	20.0821	20.3881	-0.30593
P97801	Survival motor neuron protein	Smn1	25	S	6.82219	150.94	3.24153e-41	0.994466	___1	NaN	20.4178	DKO
P97801	Survival motor neuron protein	Smn1	10	S	7.33828	112.85	4.62588e-18	0.999833	___1	21.0445	19.707	1.33751
P97801	Survival motor neuron protein	Smn1	28	S	6.7193	150.94	3.24153e-41	0.999998	___2	20.0821	20.3881	-0.30593
Q62261	Spectrin beta chain, non-erythrocytic 1	Sptbn1	2163	S	7.16953	80.02	6.71577e-08	0.838528	___3	22.5976	23.0067	-0.40911
Q62261	Spectrin beta chain, non-erythrocytic 1	Sptbn1	2160	S	7.40446	134.4	1.90121e-29	0.934642	___3	22.5976	24.1819	-1.58425
Q62261	Spectrin beta chain, non-erythrocytic 1	Sptbn1	2164	S	7.46501	134.4	1.90121e-29	0.978316	___3	22.4159	23.338	-0.92211
Q62261	Spectrin beta chain, non-erythrocytic 1	Sptbn1	2164	S	7.46501	134.4	1.90121e-29	0.978316	___2	22.6468	22.6116	0.03518
Q62261	Spectrin beta chain, non-erythrocytic 1	Sptbn1	2168	S	7.57266	134.4	1.90121e-29	0.99297	___3	23.5095	24.1819	-0.67231
Q62261	Spectrin beta chain, non-erythrocytic 1	Sptbn1	2168	S	7.57266	134.4	1.90121e-29	0.99297	___2	NaN	22.6116	DKO
Q62261	Spectrin beta chain, non-erythrocytic 1	Sptbn1	2186	T	6.67225	96.143	1.55809e-08	0.999045	___1	NaN	22.1648	DKO
Q62261	Spectrin beta chain, non-erythrocytic 1	Sptbn1	2137	S	7.56493	184.83	3.48756e-75	0.999996	___1	23.5024	24.5661	-1.0637
Q62261	Spectrin beta chain, non-erythrocytic 1	Sptbn1	2102	S	7.43276	97.631	3.09567e-08	0.999999	___1	21.3221	21.7433	-0.42122
Q64337	Sequestosome-1	Sqstm1	269	T	6.89228	74.222	9.72011e-08	0.78058	___1	22.8956	NaN	WT
Q497V5	S1 RNA-binding domain-containing protein 1	Srbd1	174	S	7.37302	199.89	2.10091e-75	1	___1	20.4496	18.5355	1.91411
Q52KI8	Serine/arginine repetitive matrix protein 1	Srrm1	635	S	6.37346	43.897	0.00571972	0.935887	___1	21.1722	NaN	WT
Q8BTI8	Serine/arginine repetitive matrix protein 2	Srrm2	984	S	7.48703	77.731	6.36044e-08	0.755662	___2	23.9658	23.7702	0.19556
Q8BTI8	Serine/arginine repetitive matrix protein 2	Srrm2	1077	S	6.77444	55.705	0.0073148	0.774586	___2	21.5187	21.4896	0.02906
Q8BTI8	Serine/arginine repetitive matrix protein 2	Srrm2	2362	T	6.6522	46.156	0.00472623	0.866348	___1	21.576	20.3786	1.19741
Q8BTI8	Serine/arginine repetitive matrix protein 2	Srrm2	1068	S	6.77444	55.705	0.0073148	0.93254	___2	21.5187	21.4896	0.02906
Q8BTI8	Serine/arginine repetitive matrix protein 2	Srrm2	2351	S	7.85336	89.358	6.57822e-08	0.954697	___1	21.9436	23.5749	-1.63125
Q8BTI8	Serine/arginine repetitive matrix protein 2	Srrm2	2535	S	7.81633	82.069	2.12799e-05	0.969627	___1	24.7142	25.179	-0.46485
Q8BTI8	Serine/arginine repetitive matrix protein 2	Srrm2	1360	S	7.58252	104.09	1.76796e-12	0.99064	___1	23.2171	23.4842	-0.26707
Q8BTI8	Serine/arginine repetitive matrix protein 2	Srrm2	1360	S	7.58252	104.09	1.76796e-12	0.99064	___2	22.9725	23.0232	-0.05069
Q8BTI8	Serine/arginine repetitive matrix protein 2	Srrm2	1278	S	6.40581	63.869	3.06737e-05	0.993589	___1	NaN	21.2796	DKO
Q8BTI8	Serine/arginine repetitive matrix protein 2	Srrm2	1305	S	6.45257	78.976	1.29179e-07	0.993857	___1	21.435	NaN	WT
Q8BTI8	Serine/arginine repetitive matrix protein 2	Srrm2	2656	S	7.54453	76.728	3.90607e-05	0.994665	___1	23.457	24.4875	-1.0305
Q8BTI8	Serine/arginine repetitive matrix protein 2	Srrm2	349	S	7.55898	54.768	0.0264113	0.99622	___2	23.9568	24.2492	-0.29247
Q8BTI8	Serine/arginine repetitive matrix protein 2	Srrm2	2646	S	6.48956	70.889	0.000253308	0.997858	___2	NaN	21.5579	DKO
Q8BTI8	Serine/arginine repetitive matrix protein 2	Srrm2	1151	S	7.93354	108.45	2.88755e-16	0.998121	___1	24.8987	24.7752	0.12349
Q8BTI8	Serine/arginine repetitive matrix protein 2	Srrm2	2648	S	6.96718	70.889	0.000253308	0.999791	___1	21.8403	21.2126	0.6277
Q8BTI8	Serine/arginine repetitive matrix protein 2	Srrm2	2648	S	6.96718	70.889	0.000253308	0.999791	___2	NaN	21.5579	DKO
Q8BTI8	Serine/arginine repetitive matrix protein 2	Srrm2	973	T	7.73104	77.731	6.36044e-08	0.999876	___2	23.9658	23.7702	0.19556
Q8BTI8	Serine/arginine repetitive matrix protein 2	Srrm2	973	T	7.73104	77.731	6.36044e-08	0.999876	___1	22.249	21.4124	0.83659
Q8BTI8	Serine/arginine repetitive matrix protein 2	Srrm2	351	S	7.55898	54.768	0.0264113	0.999949	___2	23.9568	24.2492	-0.29247
Q8BTI8	Serine/arginine repetitive matrix protein 2	Srrm2	1269	S	8.10394	164.48	9.5297e-56	0.999979	___1	25.7414	26.0802	-0.33876
Q8BTI8	Serine/arginine repetitive matrix protein 2	Srrm2	2224	S	6.82646	119.62	2.34106e-19	1	___1	21.5928	21.7566	-0.1638
Q8BTI8	Serine/arginine repetitive matrix protein 2	Srrm2	2084	S	7.23571	82.709	1.43657e-06	1	___1	22.9859	23.0854	-0.09946
Q3TWW8	Serine/arginine-rich splicing factor 6	Srsf6	303	S	7.68582	127.3	1.10167e-18	0.999724	___1	24.6478	24.4055	0.24236
Q9D0B0	Serine/arginine-rich splicing factor 9	Srsf9	212	S	6.5609	52.527	0.00307718	0.999948	___1	20.5764	20.9846	-0.40826
Q924W7	Suppression of tumorigenicity 5 protein	St5	30	S	6.2388	66.893	4.6618e-05	0.956674	___2	20.7248	NaN	WT
Q924W7	Suppression of tumorigenicity 5 protein	St5	32	S	6.2388	66.893	4.6618e-05	0.999775	___2	20.7248	NaN	WT
Q8C079	Striatin-interacting protein 1	Strip1	335	S	6.40478	70.452	1.72497e-05	0.999893	___1	21.2762	NaN	WT
O55106	Striatin	Strn	245	S	6.66685	94.594	7.80436e-13	0.995582	___1	21.7427	20.1136	1.62905
Q9ERG2	Striatin-3	Strn3	229	S	6.15424	52.172	0.00179057	1	___1	19.7338	19.081	0.65283
Q3TDQ1	Dolichyl-diphosphooligosaccharide--protein glycosyltransferase subunit STT3B	Stt3b	495	S	7.37195	54.66	0.0051067	0.999593	___2	23.3116	23.647	-0.33541
Q3TDQ1	Dolichyl-diphosphooligosaccharide--protein glycosyltransferase subunit STT3B	Stt3b	496	S	7.37195	54.66	0.0051067	0.999593	___2	23.3116	23.647	-0.33541
Q9WUD1	STIP1 homology and U box-containing protein 1	Stub1	20	S	6.94274	85.376	3.50418e-08	0.937945	___1	22.3039	21.7743	0.5296
Q8K4L3	Supervillin	Svil	632	S	6.53787	99.273	7.95172e-11	0.941039	___1	NaN	21.7183	DKO
Q8K4L3	Supervillin	Svil	1031	S	5.88925	40.798	0.00615869	0.992349	___1	NaN	19.5637	DKO
Q8K4L3	Supervillin	Svil	220	S	7.68219	136.39	2.21421e-25	0.999899	___2	22.7417	25.2923	-2.55069
Q8K4L3	Supervillin	Svil	227	S	8.02772	153.26	5.36394e-36	1	___2	22.7417	25.2923	-2.55069
Q8K4L3	Supervillin	Svil	666	S	7.69429	119.03	6.70522e-19	1	___1	22.8679	25.3173	-2.44944
Q8K4L3	Supervillin	Svil	227	S	8.02772	153.26	5.36394e-36	1	___1	23.114	25.5581	-2.44405
Q8K4L3	Supervillin	Svil	811	T	7.37947	158.8	2.2478e-40	1	___1	20.6029	22.9028	-2.29984
Q8K4L3	Supervillin	Svil	960	S	7.30572	158.67	5.90908e-42	1	___1	NaN	23.9387	DKO
Q8CC35	Synaptopodin	Synpo	535	S	6.76402	70.26	0.000396869	1	___1	22.4696	NaN	WT
Q99K90	TGF-beta-activated kinase 1 and MAP3K7-binding protein 2	Tab2	450	S	7.70335	104.09	3.86007e-12	0.864839	___1	22.5775	23.9091	-1.33157
Q99K90	TGF-beta-activated kinase 1 and MAP3K7-binding protein 2	Tab2	410	S	6.99006	144.26	1.50591e-32	0.957051	___1	21.2026	NaN	WT
Q99K90	TGF-beta-activated kinase 1 and MAP3K7-binding protein 2	Tab2	410	S	6.99006	144.26	1.50591e-32	0.957051	___2	22.8113	NaN	WT
Q99K90	TGF-beta-activated kinase 1 and MAP3K7-binding protein 2	Tab2	352	S	7.38986	185.25	2.17611e-61	0.970677	___1	23.9176	22.6339	1.28368
Q99K90	TGF-beta-activated kinase 1 and MAP3K7-binding protein 2	Tab2	357	S	7.10931	146.97	1.43958e-37	0.971042	___1	NaN	22.0093	DKO
Q99K90	TGF-beta-activated kinase 1 and MAP3K7-binding protein 2	Tab2	357	S	7.10931	146.97	1.43958e-37	0.971042	___2	23.0428	NaN	WT
Q99K90	TGF-beta-activated kinase 1 and MAP3K7-binding protein 2	Tab2	350	S	7.30094	146.97	1.43958e-37	0.974855	___2	23.4946	NaN	WT
Q99K90	TGF-beta-activated kinase 1 and MAP3K7-binding protein 2	Tab2	413	S	7.43252	170.18	1.37638e-51	0.974992	___1	22.484	18.806	3.67804
Q99K90	TGF-beta-activated kinase 1 and MAP3K7-binding protein 2	Tab2	413	S	7.43252	170.18	1.37638e-51	0.974992	___2	22.8113	NaN	WT
Q99K90	TGF-beta-activated kinase 1 and MAP3K7-binding protein 2	Tab2	390	S	6.33937	44.788	0.00196637	0.99462	___1	21.0589	NaN	WT
Q99K90	TGF-beta-activated kinase 1 and MAP3K7-binding protein 2	Tab2	353	S	7.57621	154.39	1.13053e-37	0.997951	___1	24.5175	21.1442	3.37335
Q99K90	TGF-beta-activated kinase 1 and MAP3K7-binding protein 2	Tab2	353	S	7.57621	154.39	1.13053e-37	0.997951	___2	23.4368	NaN	WT
P70347	TRAF family member-associated NF-kappa-B activator	Tank	258	S	7.98485	128.29	1.24478e-20	0.990692	___2	26.1053	21.7763	4.329
P70347	TRAF family member-associated NF-kappa-B activator	Tank	261	S	8.19626	129.85	8.19657e-22	0.999868	___1	23.9515	19.9852	3.96621
P70347	TRAF family member-associated NF-kappa-B activator	Tank	261	S	8.19626	129.85	8.19657e-22	0.999868	___2	26.1053	21.7763	4.329
O08784	Treacle protein	Tcof1	593	S	7.20518	177.02	7.60815e-62	0.988829	___1	22.8321	23.0312	-0.19905
O08784	Treacle protein	Tcof1	1216	S	6.87375	93.753	3.14839e-09	0.999757	___1	22.3283	21.0766	1.25166
O08784	Treacle protein	Tcof1	1191	S	7.08607	56.817	0.0124978	1	___1	22.3599	22.699	-0.33904
Q569Z6	Thyroid hormone receptor-associated protein 3	Thrap3	935	S	7.60573	228.36	2.21686e-111	0.994507	___1	23.5476	24.2007	-0.65311
Q569Z6	Thyroid hormone receptor-associated protein 3	Thrap3	253	S	7.09573	83.871	1.62499e-06	0.99579	___2	22.8361	22.2473	0.58882
Q569Z6	Thyroid hormone receptor-associated protein 3	Thrap3	679	S	8.21648	113.07	7.42922e-13	0.999977	___1	21.0562	22.0264	-0.97015
Q569Z6	Thyroid hormone receptor-associated protein 3	Thrap3	243	S	8.02735	127.56	2.27739e-19	0.999993	___2	24.5446	24.6338	-0.08927
Q569Z6	Thyroid hormone receptor-associated protein 3	Thrap3	243	S	8.02735	127.56	2.27739e-19	0.999993	___1	23.8692	23.5881	0.28114
Q569Z6	Thyroid hormone receptor-associated protein 3	Thrap3	248	S	7.95919	90.592	2.3289e-09	1	___2	24.5446	24.6338	-0.08927
Q60610	T-lymphoma invasion and metastasis-inducing protein 1	Tiam1	231	S	6.1623	53.3	0.00253138	0.99997	___1	NaN	20.4707	DKO
Q9Z0U1	Tight junction protein ZO-2	Tjp2	239	S	7.24841	99.064	4.87901e-13	0.947003	___1	22.5013	23.49	-0.98861
Q9Z0U1	Tight junction protein ZO-2	Tjp2	1136	S	7.59067	147.11	1.90891e-44	1	___1	23.7365	24.5749	-0.8384
Q9JHJ0	Tropomodulin-3	Tmod3	300	S	7.6837	115.8	2.98424e-14	0.963966	___1	24.3078	23.6085	0.69928
Q9JHJ0	Tropomodulin-3	Tmod3	25	S	5.92018	72.568	9.69126e-06	0.98343	___1	19.6664	NaN	WT
Q9JHJ0	Tropomodulin-3	Tmod3	71	S	8.02144	106.2	1.55233e-14	0.999999	___1	26.3142	24.3659	1.94822
Q60769	Tumor necrosis factor alpha-induced protein 3	Tnfaip3	222	S	6.56506	48.405	0.00315714	0.922072	___1	20.8415	20.775	0.06647
Q60769	Tumor necrosis factor alpha-induced protein 3	Tnfaip3	161	T	6.33983	64.705	0.000956476	0.978527	___1	21.0605	NaN	WT
Q60769	Tumor necrosis factor alpha-induced protein 3	Tnfaip3	220	S	8.06468	132.23	2.55274e-26	0.995914	___1	26.7903	NaN	WT
Q60769	Tumor necrosis factor alpha-induced protein 3	Tnfaip3	577	S	7.2315	78.917	3.11736e-07	0.997252	___1	23.5205	NaN	WT
Q60769	Tumor necrosis factor alpha-induced protein 3	Tnfaip3	577	S	7.2315	78.917	3.11736e-07	0.997252	___2	22.2557	NaN	WT
Q60769	Tumor necrosis factor alpha-induced protein 3	Tnfaip3	571	S	7.77422	179.69	4.74246e-61	0.999964	___1	24.5537	24.83	-0.27623
Q60769	Tumor necrosis factor alpha-induced protein 3	Tnfaip3	571	S	7.77422	179.69	4.74246e-61	0.999964	___2	22.2557	NaN	WT
Q60769	Tumor necrosis factor alpha-induced protein 3	Tnfaip3	730	S	7.96313	116.94	2.19643e-17	0.999999	___1	25.9054	NaN	WT
Q60769	Tumor necrosis factor alpha-induced protein 3	Tnfaip3	725	S	6.70307	175.33	1.78658e-49	1	___1	22.2671	NaN	WT
Q9WUU8	TNFAIP3-interacting protein 1	Tnip1	118	S	7.46129	166.44	1.86805e-61	0.92961	___1	23.909	NaN	WT
Q9WUU8	TNFAIP3-interacting protein 1	Tnip1	279	S	7.84778	136.46	3.79946e-29	0.980971	___1	24.6757	22.6612	2.01451
Q9WUU8	TNFAIP3-interacting protein 1	Tnip1	416	S	6.95881	177.38	2.21285e-60	0.991464	___1	23.1167	NaN	WT
Q99JG7	TNFAIP3-interacting protein 2	Tnip2	195	S	6.64252	158.78	1.30552e-41	0.801523	___1	22.066	NaN	WT
Q99JG7	TNFAIP3-interacting protein 2	Tnip2	414	S	6.42635	90.707	4.20369e-08	1	___1	20.9661	NaN	WT
P58871	182 kDa tankyrase-1-binding protein	Tnks1bp1	1063	S	6.96929	67.827	9.65667e-06	0.811862	___1	22.9094	20.4565	2.4529
P58871	182 kDa tankyrase-1-binding protein	Tnks1bp1	866	S	7.20047	118.51	3.68204e-24	0.956897	___1	23.7246	20.9343	2.79032
P58871	182 kDa tankyrase-1-binding protein	Tnks1bp1	1375	S	6.79791	96.016	3.39961e-12	0.983562	___1	22.4233	19.321	3.10229
Q9D2E2	Target of EGR1 protein 1	Toe1	5	S	7.46725	106.12	3.74382e-18	1	___1	23.2818	23.4743	-0.19254
Q01320	DNA topoisomerase 2-alpha	Top2a	1521	S	6.77121	101.53	4.83485e-09	1	___1	21.3459	21.6274	-0.28156
P02340	Cellular tumor antigen p53	Tp53	309	S	8.77073	102.59	6.53175e-11	0.99955	___1	25.7997	23.8237	1.97604
P02340	Cellular tumor antigen p53	Tp53	297	S	6.30948	85.988	1.61554e-09	1	___1	20.7095	18.3084	2.40117
A2APB8	Targeting protein for Xklp2	Tpx2	737	S	6.59051	75.911	4.64963e-06	0.997257	___1	19.7758	21.5152	-1.73944
Q6PFR5	Transformer-2 protein homolog alpha	Tra2a	2	S	6.59113	107.65	1.22566e-12	1	___1	21.1885	20.5268	0.66174
Q3U0V2	Tumor necrosis factor receptor type 1-associated DEATH domain protein	Tradd	127	S	6.30051	86.8	5.38132e-08	0.987996	___1	20.9298	NaN	WT
P39429	TNF receptor-associated factor 2	Traf2	11	S	6.4216	80.859	2.17121e-08	0.826519	___1	21.3321	NaN	WT
P39429	TNF receptor-associated factor 2	Traf2	102	S	6.75872	85.937	3.41507e-08	1	___1	21.5419	NaN	WT
Q62318	Transcription intermediary factor 1-beta	Trim28	23	S	6.55937	87.626	9.97709e-14	0.882753	___1	21.7898	NaN	WT
Q80VI1	E3 ubiquitin-protein ligase TRIM56	Trim56	376	S	6.77095	129.77	7.26476e-19	1	___1	21.5451	21.4381	0.10698
Q9JHE7	Protein TSSC4	Tssc4	124	T	6.88547	42.958	0.00503982	0.982998	___1	22.1855	21.4737	0.71174
P26369	Splicing factor U2AF 65 kDa subunit	U2af2	2	S	6.63434	46.844	0.00123884	1	___1	21.6597	19.9254	1.73424
Q80X50	Ubiquitin-associated protein 2-like	Ubap2l	629	S	6.60008	59.673	0.000418649	0.903191	___1	21.5154	19.9087	1.60672
Q80TP3	E3 ubiquitin-protein ligase UBR5	Ubr5	1543	S	6.37311	55.04	0.00219843	0.979547	___1	21.171	NaN	WT
Q8R5H1	Ubiquitin carboxyl-terminal hydrolase 15	Usp15	229	S	6.44585	62.861	0.000427993	0.999909	___1	20.6176	20.1736	0.4439
Q8C6G8	WD repeat-containing protein 26	Wdr26	101	S	6.75025	87.647	2.32664e-06	0.998408	___1	21.8228	20.8705	0.9523
Q99J09	Methylosome protein 50	Wdr77	5	T	7.88588	96.096	8.9997e-10	1	___1	NaN	24.8263	DKO
P62960	Nuclease-sensitive element-binding protein 1	Ybx1	312	S	7.2398	154.86	7.30207e-42	0.826377	___1	22.9205	23.169	-0.2485
P62960	Nuclease-sensitive element-binding protein 1	Ybx1	172	S	8.07715	330.59	1.44601e-278	0.832353	___1	26.8317	NaN	WT
P62960	Nuclease-sensitive element-binding protein 1	Ybx1	163	S	8.33891	273.73	7.06701e-179	0.963378	___1	26.6313	26.768	-0.13668
Q9JKB3	Y-box-binding protein 3	Ybx3	328	S	7.21872	115.53	3.57428e-13	1	___1	22.7783	21.7477	1.03066
D2EAC2	Zinc finger BED domain-containing protein 6	Zbed6	383	S	7.45317	77.689	6.45966e-08	0.984881	___1	23.0808	24.0371	-0.95625
O88939	Zinc finger and BTB domain-containing protein 7A	Zbtb7a	331	S	6.7191	61.039	1.92386e-05	0.996949	___1	21.6604	20.8746	0.78577
Q8BJH1	Zinc finger C2HC domain-containing protein 1A	Zc2hc1a	243	T	7.54612	73.722	8.53652e-05	0.993677	___1	24.3906	23.651	0.73964
E9Q784		Zc3h13	953	S	6.6221	55.724	0.0019074	0.956621	___1	21.5549	20.0795	1.47539
E9Q784		Zc3h13	242	S	6.63585	73.279	1.73776e-05	1	___1	21.155	20.9233	0.23167
Q0P678	Zinc finger CCCH domain-containing protein 18	Zc3h18	530	S	6.74497	69.03	0.000647942	0.830226	___1	20.8664	21.7983	-0.93193
Q6ZPZ3	Zinc finger CCCH domain-containing protein 4	Zc3h4	1270	S	7.61759	100.59	9.03447e-14	0.999117	___2	24.1249	24.2182	-0.09336
Q6ZPZ3	Zinc finger CCCH domain-containing protein 4	Zc3h4	1276	S	7.82391	100.59	9.03447e-14	0.999855	___2	24.1249	24.2182	-0.09336
Q6ZPZ3	Zinc finger CCCH domain-containing protein 4	Zc3h4	1276	S	7.82391	100.59	9.03447e-14	0.999855	___1	24.0674	22.8634	1.20401
Q3UPF5	Zinc finger CCCH-type antiviral protein 1	Zc3hav1	350	S	7.08863	50.986	0.000456159	0.75465	___3	23.5479	NaN	WT
Q8R1J3	Zinc finger CCHC domain-containing protein 9	Zcchc9	53	S	6.85875	44.44	0.00733303	1	___1	21.8938	21.6657	0.22807
Q8R0T2	Zinc finger protein 768	Znf768	86	S	6.87081	60.937	0.000860362	0.999499	___1	22.3471	20.9964	1.3507
Q9R020	Zinc finger Ran-binding domain-containing protein 2	Zranb2	188	S	7.18409	122.01	4.37162e-19	0.999886	___1	22.7471	22.6393	0.10778
Q9R020	Zinc finger Ran-binding domain-containing protein 2	Zranb2	153	S	7.18842	391	0	1	___1	23.0978	22.6219	0.47586
Q62523	Zyxin	Zyx	336	S	6.38979	45.207	0.00461488	0.999966	___1	18.1723	21.0413	-2.86907
Q9CXL3	Uncharacterized protein C7orf50 homolog		180	S	6.36821	93.495	2.04826e-10	0.80318	___1	21.1547	NaN	WT
Q9CXL3	Uncharacterized protein C7orf50 homolog		48	S	6.96026	86.079	4.35436e-10	0.988651	___1	22.1057	22.1371	-0.03143
Q3TQI7	Uncharacterized protein C9orf78 homolog		261	S	6.75407	44.238	0.00144645	0.997775	___1	21.8093	20.9326	0.87673
