# Supplementary material for: Serine 25 phosphorylation inhibits RIPK1 kinase-dependent cell death in models of infection and inflammation
Source: Nat Commun. 2019 Apr 15;10:1729. doi: 10.1038/s41467-019-09690-0 (PMC6465317; doi:10.1038/s41467-019-09690-0)
Supplement: Supplementary file 6 — Source Data [file 41467_2019_9690_MOESM6_ESM.xlsx]

## Sheet: Fig 1D
	DMSO			Nec-1s
Ripk1-/- + WT	44.85	46.22	58.75	4.03	3.89	19.58
Ripk1-/- + K45A	4.5	6.16	20.19	2.92	4.83	21.37
Ripk1-/- + S6D	53.91	52.2	64.31	7.11	2.43	18.12
Ripk1-/- + S25D	13.78	22.42	20.8	4.8	2.77	14.38
Ripk1-/- + S6D S25D	12.95	21.12	20.35	4.73	1.02	12.42

## Sheet: Fig 1E
	DMSO			Nec-1s
Ripk1-/- + WT	19.31	26.88	29.92	5.23	1.47	0.69
Ripk1-/- + S25D	9.26	13.82	11.01	3.44	0.74	1.85

## Sheet: Fig 2A
	Ripk1 +/+			Ripk1 +/+ +Nec-1s			Ripk1 S25D			Ripk1 S25D+Nec-1s
0	0.138996	0.0176506	0.0664965	0.353486	-0.131533	0.240342	-0.0239365	-0.00944049	0.0749369	0.101524	0.295103	0.178541
3	0.623741	0.222996	0.144757	0.731946	0.278262	0.240963	0.217729	0.347397	0.133417	0.386479	0.459048	0.338159
6	3.95501	3.76008	4.07871	1.70837	1.32892	1.77287	1.29479	1.30533	0.894636	1.53766	1.22527	1.14221
9	16.7979	16.3031	14.3377	2.52001	2.21916	2.81211	2.01891	2.07008	1.88175	2.0594	1.85286	2.00559
12	28.2808	27.4523	24.6687	2.85721	2.19082	3.30454	2.28774	2.16399	2.32183	1.99444	1.95787	2.24962
24	67.539	68.4378	66.5881	10.2577	8.18389	12.0632	20.2225	15.817	20.9044	8.83812	6.78309	9.3676

## Sheet: Fig 2B
	Ripk1+/+			Ripk1+/++Nec-1s			Ripk1S25D/S25D			Ripk1S25D/S25D + Nec-1s
0	0.302178	0.238195	0.425303	0.252498	0.294737	0.41914	0.852497	-0.381958	-0.217592	0.877768	-0.374376	-0.311955
3	0.117702	0.868629	0.579768	-0.280593	0.413516	0.337598	1.28703	-0.528147	-0.269114	1.26593	-0.707409	-0.769058
6	4.68027	3.55	2.15881	0.22518	0.41931	0.344106	1.10149	-0.268089	-0.179446	1.15492	-0.608765	-0.489809
9	11.9917	7.56458	4.74248	1.38621	0.909282	0.734994	1.23754	0.040793	0.0215117	1.37169	-0.307893	-0.250215
12	21.5457	12.8321	8.26954	2.99729	1.66755	1.25401	1.37401	0.717027	0.465835	1.69259	0.425735	0.10112
21	50.7474	30.5548	20.5971	9.93103	5.34993	4.20074	2.47809	7.29497	4.75846	2.88407	5.68645	4.16767

## Sheet: Fig 2D
	Ripk1+/+			Ripk1+/+ + Nec-1s			Ripk1 S25D			Ripk1 S25D + Nec-1s
0	0.242562	0.192948	0.629779	0.158074	0.241789	0.328904	0.119682	0.130419	0.0509638	0.139905	0.259788	0.298239
3	0.499264	0.363695	0.598685	0.458585	0.534562	0.342829	0.151052	0.0311991	0.0558843	0.204558	0.496557	0.368031
6	0.737555	0.642372	0.829887	0.669318	0.708516	0.601601	0.363901	0.301094	0.0217259	0.420393	0.446813	0.478139
9	2.4528	2.40122	2.44663	2.11022	1.83028	1.51166	1.40764	1.27473	1.07341	1.47065	1.48772	1.64503
12	7.42102	6.64518	6.57967	2.41341	2.1947	2.23243	1.53006	1.49293	1.56925	1.52799	1.68091	2.00084
24	48.0872	43.1144	43.1185	8.08166	7.33363	8.45511	27.3511	22.8175	24.2523	6.93406	6.06997	6.51736

## Sheet: Fig 2E
	Ripk1+/+			Ripk1+/+ + Nec-1s			Ripk1S25D/S25D			Ripk1S25D/S25D + Nec-1s
0	0.585918	0.315235	0.0685714	0.337006	0.558266	0.409023	1.67611	-0.223678	-0.13433	1.71634	-0.130795	-0.41187
3	18.062	6.71504	11.4378	-0.25327	-0.115233	0.223886	2.06716	-0.701626	-0.280374	2.12518	-0.746923	-0.626056
6	60.2238	34.7638	47.0353	1.9665	-0.0470882	0.447592	2.49819	-0.305834	0.606054	2.26699	-0.869111	-0.462723
9	77.564	55.924	65.9291	5.72503	0.493327	0.79068	3.67246	0.887741	2.2893	2.59021	-0.553624	-0.390607
12	89.4679	70.2938	78.8016	10.4274	1.09179	1.59193	5.26396	2.68788	4.11071	3.03126	-0.0389689	0.0602177
21	109.499	89.0526	94.0084	24.4435	4.76243	5.69892	11.3325	11.3443	14.1962	5.29617	4.0671	3.69733

## Sheet: Fig  2I
	RIPK1 S25D +/+ (n=5)	RIPK1 S25D Ki/+ (n=5)	RIPK1 S25DKi/Ki (n=5)
3	1
4	1
4	1
4	1
12	1
32		0	0
32		0	0
32		0	0
32		0	0
32		0	0

## Sheet: Fig 2J
	RIPK1 S25D +/+					RIPK1 S25D Ki/+					RIPK1 S25DKi/Ki
0	37.2	38	37.1	37.3	37.5	37.4	37.7	38	37.5	37.8	37.8	37.9	37.6	37.5	37.2
1	38.6	38.5	38.6	38.9	38.9	38.3	38.4	38.3	38.7	38.4	38.1	38.6	38.6	38.3	38.2
2	35.8	35.6	35.9	36.7	37.6	38	38.2	37.2	38.4	38.4	37.7	38.1	37.5	37.2	36.7
3	25	29.8	31.2	31.1	37	37.9	38.3	36.8	37.6	37.6	37.2	37.4	37.7	36.9	37.2
4	25	25	25	25	35.2	38.1	38.1	35.6	37.3	37.1	37.2	37.2	37.3	37.1	36.3
5	25	25	25	25	33.8	37.9	37.7	36	36.5	37.3	36.6	36.8	36.9	37.1	36.2
6	25	25	25	25	32.6	37.9	38.1	35.3	35.5	37.1	37.1	37.6	37	37.3	36
7	25	25	25	25	30	38	37.9	34.1	32.7	37.7	36.9	37.2	37.1	37	35.6
8	25	25	25	25	28.2	37.4	37.4	33.2	32.5	36.6	36.7	37.2	37.4	37.4	36.7
9	25	25	25	25	27.2	37.3	37.5	32.5	31.3	37.6	36.7	36.8	37.4	37.6	36.4
12	25	25	25	25	25	37.3	37.4	31.6	27.6	37.9	36.4	37.1	37.2	37.3	36.7
24	25	25	25	25	25	37.4	35.7	37.3	31.3	37.3	35.8	35.9	37	36.7	36.5
32	25	25	25	25	25	38.3	38.5	37.8	37	34.5	36.6	37.3	37.5	37.6	36.4

## Sheet: Fig 2K
	RIPK1 S25D +/+	RIPK1 S25D Ki/+	RIPK1 S25DKi/Ki
12	1
12	1
32		0	0
32		0	0
32			0
32			0
9	1
9	1
12	1
9		1
32		0
32		0

## Sheet: Fig 2L
	RIPK1 S25D +/+					RIPK1 S25D Ki/+						RIPK1 S25DKi/Ki
0	38.1	38.7	38.4	37	38.6	38.7	38.8	38.6	38.8	37.8		38.5	37.2	38.6	38.8
1	36.7	36.7	36	35.7	35.4	36.9	36.8	36.4	36.6	36.3		36.9	36.2	37.6	37.4
3	34.7	34	34.7	34.5	30.9	36.1	37.3	36.9	36.6	33.6		38.3	36.8	36.8	37.3
6	26.3	26.2	30.2	29.3	26	34.7	35.5	35.7	35.9	27.3		35.1	36.2	36.2	36.1
9	25.1	25.1	24.7	25.4	25	33.9	33.2	33.6	33.5	25		36.2	35.7	35.4	35.4
12	25	25	25	25	25	35.4	34.3	35.2	34.6	25		35.5	34.4	36.8	37.3
24	25	25	25	25	25	38.1	37.1	37.4	37.8	25		37.8	37.7	37.8	37.4
32	25	25	25	25	25	38.2	37.6	37	37.8	25		37.6	37.8	37.7	37.4

[truncated: 25 more sheets: Fig 3B, Fig 3C, Fig 3E, Fig 3F, Fig 3G, Fig 3H, Fig 3K, Fig 3L, Fig 3M, Fig 4B, Fig 4E, Fig 4F, Fig 4G, Fig 4H, Fig 6D, Fig 7B, Fig 7C, Sfig 2D, SFig 3C, SFig 3D …]
